# Supplementary material for: A core genome MLST scheme for Borrelia burgdorferi sensu lato improves insights into the evolutionary history of the species complex
Source: Cell Rep Methods. 2024 Dec 18;5(1):100935. doi: 10.1016/j.crmeth.2024.100935 (PMC11840949; doi:10.1016/j.crmeth.2024.100935)
Supplement: Table S1. Isolate information, sequence typing, assembly statistics, and genome quality assessment, related to Table 1 — Excel file containing additional data too large to fit in a PDF. [file mmc2.xlsx]

## Sheet: Table S1
PubMLST ID	isolate	country	continent	species	year	source	detailed source	ST (MLST)	cgST (cgMLST)	genome set	# contigs	N50	L50	development loci set
														N gene presence	N gene absence	% gene presence	% gene absence
Borrelia PubMLST database until 2023-12-28
1	B31	USA	North America	B. burgdorferi s.s.	1981	tick	Ixodes scapularis	1	-	development	22	910724	1	815	0	100	0
153	20047	France	Europe	B. garinii		tick	Ixodes ricinus	82	1	development	11	906449	1	812	3	99.63	0.37
155	PBi	Germany	Europe	B. bavariensis		human	CSF, NB	84	2	development	15	904246	2	811	4	99.51	0.49
2699	A91S_wgs	The Netherlands	Europe	B. bavariensis	1996	human		84	3	development	37	225670	2	812	3	99.63	0.37
2700	Arh913-2012_wgs	Russia [Europe]	Europe	B. bavariensis	2012	tick	Ixodes persulcatus	594	4	development	707	213376	3	811	4	99.51	0.49
2701	Arh923-2012_wgs	Russia [Europe]	Europe	B. bavariensis	2012	tick	Ixodes persulcatus	128	5	development	157	222824	2	810	5	99.39	0.61
2702	DK6_wgs	Denmark	Europe	B. bavariensis	1990	human	isolated from liquor	84	6	development	26	264747	2	810	5	99.39	0.61
2703	FujiP2_wgs	Japan	Asia	B. bavariensis		tick	Ixodes persulcatus	371	7	development	61	223185	2	811	4	99.51	0.49
2704	Hiratsuka_wgs	Japan	Asia	B. bavariensis	2008	human	EM	128	8	development	43	222845	2	810	5	99.39	0.61
2705	J-14_wgs	Japan	Asia	B. bavariensis		human		371	9	development	31	223018	2	811	4	99.51	0.49
2706	J-15_wgs	Japan	Asia	B. bavariensis		human		381	10	development	48	86295	6	812	3	99.63	0.37
2707	J-20T_wgs	Japan	Asia	B. bavariensis		human		383	11	development	43	222819	2	810	5	99.39	0.61
2708	konnai 17 clone1_wgs	Japan	Asia	B. bavariensis	2011	tick	Ixodes persulcatus	131	12	development	43	213343	3	810	5	99.39	0.61
2709	Lubl25_wgs	Slovenia	Europe	B. bavariensis	1995	human		85	13	development	21	213202	2	811	4	99.51	0.49
2710	N346_wgs	Japan	Asia	B. bavariensis		tick	Ixodes persulcatus	386	14	development	42	222974	2	810	5	99.39	0.61
2711	PNeb_wgs	Germany	Europe	B. bavariensis	1988	human	Skin, ACA	84	15	development	15	271714	2	811	4	99.51	0.49
2712	PNi_wgs	Germany	Europe	B. bavariensis	2000	human	skin	84	16	development	21	222881	2	810	5	99.39	0.61
2713	PRab_wgs	Austria	Europe	B. bavariensis	1994	human	synovia, arthritis	84	17	development	59	52347	5	811	4	99.51	0.49
2714	Prm965-2013_wgs	Russia [Europe]	Europe	B. bavariensis	2013	tick	Ixodes persulcatus	374	18	development	52	224675	2	810	5	99.39	0.61
2715	Prm7019-12_wgs	Russia [Europe]	Europe	B. bavariensis	2012	tick		1070	19	development	57	213415	3	811	4	99.51	0.49
2716	Prm7564-11_wgs	Russia [Europe]	Europe	B. bavariensis	2011	tick	Ixodes persulcatus	433	20	development	51	213132	3	810	5	99.39	0.61
2717	Prm7569-11_wgs	Russia [Europe]	Europe	B. bavariensis	2011	tick	Ixodes persulcatus	374	21	development	82	222974	2	811	4	99.51	0.49
2718	PRof_wgs	Germany	Europe	B. bavariensis	1989	human	Skin, ACA	84	22	development	31	213145	3	810	5	99.39	0.61
2719	PTrob_wgs	Slovenia	Europe	B. bavariensis	1988	human	skin	85	23	development	32	132397	4	811	4	99.51	0.49
2720	PWin_wgs	Germany	Europe	B. bavariensis	1987	human	skin, EM	84	24	development	35	206236	3	811	4	99.51	0.49
2721	PZwi_wgs	Germany	Europe	B. bavariensis	1994	human	skin	85	25	development	29	206265	3	811	4	99.51	0.49
2722	Tmsk976-2013_wgs	Russia [Asia]	Asia	B. bavariensis	2013	tick	Ixodes persulcatus	-	-	excluded	553	1813	158	402	413	49.33	50.67
2723	PBr_wgs	Germany	Europe	B. garinii	1985	human	CSF, NB, EM	244	26	development	42	94968	4	811	4	99.51	0.49
2724	Ekb704-11_wgs	Russia [Asia]	Asia	B. garinii	2011	tick	Ixodes persulcatus	364	27	development	28	688964	1	811	4	99.51	0.49
2725	Ekb701-11_wgs	Russia [Asia]	Asia	B. garinii	2011	tick	Ixodes persulcatus	431	28	development	74	213268	2	811	4	99.51	0.49
2726	Ekb706-11_wgs	Russia [Asia]	Asia	B. garinii	2011	tick	Ixodes persulcatus	431	28	development	43	680037	1	811	4	99.51	0.49
2727	Ekb712-11_wgs	Russia [Asia]	Asia	B. garinii	2011	tick	Ixodes persulcatus	154	29	development	18	677412	1	811	4	99.51	0.49
2728	HT59_wgs	Japan	Asia	B. garinii	0	tick	Ixodes persulcatus	367	30	development	20	222839	2	810	5	99.39	0.61
2729	J-21_wgs	Japan	Asia	B. garinii	0	human	EM	127	31	development	31	223430	2	812	3	99.63	0.37
2730	Konnai20_cl1_wgs	Japan	Asia	B. garinii	2011	tick	Ixodes persulcatus	384	-	development	125	21919	16	804	11	98.65	1.35
2731	Malouvrh_wgs	Slovenia	Europe	B. garinii	2006	human	skin	180	32	development	20	222840	2	811	4	99.51	0.49
2732	PBes_wgs	Germany	Europe	B. garinii	1989	human	CSF, NB, EM	251	33	development	28	213141	2	810	5	99.39	0.61
2733	PBr_wgs	Germany	Europe	B. garinii	1985	human	CSF, NB, EM	244	26	excluded	42	94968	4	811	4	99.51	0.49
2734	PFr_wgs	Germany	Europe	B. garinii	1995	human	CSF, NB	244	34	development	494	44724	5	811	4	99.51	0.49
2735	PHc_wgs	Germany	Europe	B. garinii	1996	human	CSF, NB	86	35	development	55	207825	3	812	3	99.63	0.37
2736	PHez_wgs	Germany	Europe	B. garinii	1994	human	CSF	86	36	development	37	213068	2	812	3	99.63	0.37
2737	PKi_wgs	Germany	Europe	B. garinii	1992	human	CSF, NB, EM	245	37	development	33	234794	2	811	4	99.51	0.49
2738	PMe_wgs	Germany	Europe	B. garinii	1988	human	skin, EM	246	38	development	17	223362	2	811	4	99.51	0.49
2739	PMek_wgs	Germany	Europe	B. garinii	1992	human	CSF, NB	576	39	development	963	2853	51	811	4	99.51	0.49
2740	PMit_wgs	Germany	Europe	B. garinii	1997	human	CSF	177	40	development	42	80881	3	812	3	99.63	0.37
2741	PNov_wgs	Slovenia	Europe	B. garinii	1990	human	skin	180	41	development	37	222829	2	810	5	99.39	0.61
2742	POhm_wgs	Germany	Europe	B. garinii	1991	human	CSF, NB	86	42	development	60	94172	4	810	5	99.39	0.61
2743	PSoR_wgs	Germany	Europe	B. garinii	1989	human	CSF, NB, EM	86	36;43	development	24	223019	2	812	3	99.63	0.37
2744	PStg_wgs	Germany	Europe	B. garinii	1996	human	synovia, arthritis	179	44	development	25	222834	2	811	4	99.51	0.49
2745	PUI_wgs	Germany	Europe	B. garinii	1999	human	CSF	578	45	development	33	223579	2	812	3	99.63	0.37
2746	Tmsk1187-2013_wgs	Russia [Asia]	Asia	B. garinii	2013	tick	Ixodes pavlovskyi	614	46	development	22	223087	2	810	5	99.39	0.61
2747	Tmsk1188-2013_wgs	Russia [Asia]	Asia	B. garinii	2013	tick	Ixodes pavlovskyi	615	47	development	13	692730	1	811	4	99.51	0.49
2748	Tmsk1189-2013_wgs	Russia [Asia]	Asia	B. garinii	2013	tick	Ixodes pavlovskyi	616	48	development	89	131646	3	811	4	99.51	0.49
2749	Tmsk1190-2013_wgs	Russia [Asia]	Asia	B. garinii	2013	tick	Ixodes pavlovskyi	613	49	development	32	223068	2	811	4	99.51	0.49
2750	Tmsk1192-2013_wgs	Russia [Asia]	Asia	B. garinii	2013	tick	Ixodes pavlovskyi	612	50	development	42	214846	2	811	4	99.51	0.49
2751	Tmsk1193-2013_wgs	Russia [Asia]	Asia	B. garinii	2013	tick	Ixodes pavlovskyi	-	-	excluded	474	3479	98	700	115	85.89	14.11
2752	Tmsk1218-2013_wgs	Russia [Asia]	Asia	B. garinii	2013	tick	Ixodes pavlovskyi	618	51	development	43	666010	1	811	4	99.51	0.49
2753	FNG-1Z1_wgs	Norway	Europe	B. garinii	2017	tick	Ixodes uriae	575	52	development	32	223121	2	808	7	99.14	0.86
2754	17-63N1_wgs	Norway	Europe	B. garinii	2017	tick	Ixodes uriae	923	53	development	9	903547	1	804	11	98.65	1.35
2755	17-59N1_wgs	Norway	Europe	B. garinii	2017	tick	Ixodes uriae	575	54	development	23	197894	2	808	7	99.14	0.86
2756	17-58N4_wgs	Norway	Europe	B. garinii	2017	tick	Ixodes uriae	804	55	development	23	223067	2	808	7	99.14	0.86
2757	17-29Z1_wgs	Norway	Europe	B. garinii	2017	tick	Ixodes uriae	575	56	development	37	122593	4	808	7	99.14	0.86
2758	Okinawa-CW62_wgs	Japan	Asia	B. yangtzensis	-	animal host	Crocidura watasei, Ear	322	57	development	46	909375	1	811	4	99.51	0.49
2759	SCW-41_wgs	USA	North America	B. americana	-	animal host	Thryothorus ludovicianus	449	58	development	16	693136	1	813	2	99.75	0.25
2760	SCW-22_wgs	USA	North America	B. carolinensis	1994	tick	Ixodes minor	450	59	development	47	908198	1	810	5	99.39	0.61
2761	HO14_wgs	Japan	Asia	B. japonica	-	unknown		453	60	development	42	696045	1	807	8	99.02	0.98
2762	CA446_wgs	USA	North America	B. californiensis	-	animal host	Dipodomys californicus, male, ear punch	447	61	development	51	70702	5	811	4	99.51	0.49
2763	25015_wgs	USA	North America	B. kurtenbachii	-	tick	Ixodes scapularis	280	62	development	29	907563	1	810	5	99.39	0.61
2764	HLJ01_wgs	China	Asia	B. afzelii	2012	human	blood plasma of patient with EM	106	-	development	1	905471	1	807	8	99.02	0.98
2765	K78_wgs	Austria	Europe	B. afzelii	2014	human	EM	335	63	development	14	905949	1	814	1	99.88	0.12
2766	Tom3107_wgs	Russia [Asia]	Asia	B. afzelii	2007	tick	Ixodes sp.	659	64	development	3	905861	1	808	7	99.14	0.86
2767	PKo_wgs	Germany	Europe	B. afzelii	1984	human	EM	71	65	development	18	903609	1	813	2	99.75	0.25
2768	BO23_wgs	Germany	Europe	B. afzelii	1995	human	skin	698	66	development	32	905394	1	813	2	99.75	0.25
2769	ACA-1_wgs	Sweden	Europe	B. afzelii	-	human		1071	67	development	16	436767	2	814	1	99.88	0.12
2770	BgVir_wgs	Russia [Asia]	Asia	B. bavariensis	1999	tick	Ixodes sp	125	68	development	3	905534	1	806	9	98.9	1.1
2771	NMJW1_wgs	China	Asia	B. bavariensis	2012	tick	Ixodes persulcatus	131	69	development	1	902789	1	806	9	98.9	1.1
2772	SZ_wgs	China	Asia	B. bavariensis	2014	unknown		131	70	development	1	902487	1	806	9	98.9	1.1
2773	DN127-Cl9-2/p7_wgs	USA	North America	B. bissettiae	-	tick	Ixodes pacificus	272	71	development	17	900755	1	811	4	99.51	0.49
2774	CO275_wgs	USA	North America	B. bissettiae	1994	animal host	Neotoma mexicana	-	-	development	411	9880	37	804	11	98.65	1.35
2775	B31_NRZ_wgs	USA	North America	B. burgdorferi s.s.	1981	tick	Ixodes scapularis	1	72	development	13	909921	1	814	1	99.88	0.12
2776	JD1_wgs	USA	North America	B. burgdorferi s.s.	-	tick	Ixodes scapularis	11	73	development	21	922801	1	815	0	100	0
2777	CA382_wgs	USA	North America	B. burgdorferi s.s.	2006	tick	Ixodes pacificus	2	74	development	1	910736	1	815	0	100	0
2778	PAbe_wgs	Germany	Europe	B. burgdorferi s.s.	1997	human	CSF	1	75	development	11	910728	1	815	0	100	0
2779	PAli_wgs	Germany	Europe	B. burgdorferi s.s.	1994	human	skin	1	76	development	12	909921	1	814	1	99.88	0.12
2780	MM1_wgs	USA	North America	B. burgdorferi s.s.	1983	animal host	Peromyscus leucopus	928	77	development	16	908512	1	814	1	99.88	0.12
2781	ZS7_wgs	Germany	Europe	B. burgdorferi s.s.	-	tick	Ixodes ricinus	20	78	development	15	906707	1	815	0	100	0
2782	B331_wgs	USA	North America	B. burgdorferi s.s.	-	human		16	79	development	19	904573	1	813	2	99.75	0.25
2783	N40_wgs	USA	North America	B. burgdorferi s.s.	-	tick	Ixodes scapularis	19	80	development	17	902191	1	812	3	99.63	0.37
2784	FDAARGOS_196_wgs	USA	North America	B. burgdorferi s.s.	1981	tick		1	81	development	12	911226	1	814	1	99.88	0.12
2785	156a_wgs	USA	North America	B. burgdorferi s.s.	-	human		4	82	development	28	908814	1	815	0	100	0
2786	CA8_wgs	USA	North America	B. burgdorferi s.s.	1987	tick	Ixodes pacificus female	742	83	development	6	190374	3	812	3	99.63	0.37
2787	Bol26_wgs	Italy	Europe	B. burgdorferi s.s.	-	human		332	84	development	20	170966	3	813	2	99.75	0.25
2788	72a_wgs	USA	North America	B. burgdorferi s.s.	-	human		14	85	development	19	170907	4	811	4	99.51	0.49
2789	94a_wgs	USA	North America	B. burgdorferi s.s.	-	human		18	86	development	22	169491	4	812	3	99.63	0.37
2790	64b_wgs	USA	North America	B. burgdorferi s.s.	-	human		59	87	development	24	169176	3	815	0	100	0
2791	118a_wgs	USA	North America	B. burgdorferi s.s.	-	human		34	88	development	26	85309	5	809	6	99.26	0.74
2792	CA11.2A_wgs	USA	North America	B. burgdorferi s.s.	-	tick		333	-	development	26	83077	5	807	8	99.02	0.98
2793	WI91-23_wgs	USA	North America	B. burgdorferi s.s.	-	animal host	bird	228	-	development	52	36967	11	809	6	99.26	0.74
2794	29805_wgs	USA	North America	B. burgdorferi s.s.	-	tick	Ixodes scapularis	12	-	development	51	35743	13	801	14	98.28	1.72
2795	80a_wgs	Unknown	-	B. burgdorferi s.s.	-	unknown		1072	89	development	178	51018	7	811	4	99.51	0.49
2796	CIP 103362_wgs	France	Europe	B. garinii	1992	tick	Ixodes ricinus	82	90	development	12	905638	1	812	3	99.63	0.37
2797	935_wgs	South Korea	Asia	B. garinii	1993	tick	Ixodes persulcatus	737	91	development	7	918136	1	812	3	99.63	0.37
2798	Far04_wgs	Denmark	Europe	B. garinii	-	animal host	puffin blood	575	-	development	39	43592	6	785	30	96.32	3.68
2799	MN14-1420_wgs	USA	North America	B. mayonii	2014	human	human blood	674	92	development	16	904387	1	814	1	99.88	0.12
2800	MN14-1539_wgs	USA	North America	B. mayonii	2014	human	human blood	675	93	development	15	904387	1	814	1	99.88	0.12
2801	A14S_wgs	The Netherlands	Europe	B. spielmanii	1992	human	skin biopsy	159	94	development	43	178845	3	808	7	99.14	0.86
2802	Tom4006_wgs	Russia [Asia]	Asia	B. valaisiana	2006	tick	Ixodes species	97	95	development	3	912160	1	810	5	99.39	0.61
2803	VS116_wgs	Switzerland	Europe	B. valaisiana	-	tick	Ixodes ricinus	95	96	development	11	913294	1	812	3	99.63	0.37
2804	VA1_wgs	Chile	South America	B. chilensis	2011	tick	Ixodes stilesi	430	97	development	3	900694	1	808	7	99.14	0.86
2805	TPT2017_wgs	Portugal	Europe	B. turdi	2014	tick	Ixodes frontalis	771	98	development	13	723339	1	807	8	99.02	0.98
2806	T1990A_wgs	Portugal	Europe	B. turdi	2014	tick	Ixodes frontalis nymph	768	99	development	15	693722	1	808	7	99.14	0.86
2807	T2084_wgs	Portugal	Europe	B. turdi	2014	tick	Ixodes frontalis	770	100	development	15	689249	1	807	8	99.02	0.98
2808	CA690_wgs	USA	North America	B. maritima	2009	tick	Ixodes spinipalpis	551	-	development	8	902176	1	811	4	99.51	0.49
2809	Bb16-57-1_wgs	Canada	North America	B. burgdorferi s.s.	2016	tick	Ixodes scapularis	29	101	development	1	912601	1	814	1	99.88	0.12
2810	Bb16-60-1_wgs	Canada	North America	B. burgdorferi s.s.	2016	tick	Ixodes scapularis	29	102	development	1	912332	1	814	1	99.88	0.12
2811	Bb16-74-1_wgs	Canada	North America	B. burgdorferi s.s.	2016	tick	Ixodes scapularis	530	103	development	1	910366	1	815	0	100	0
2812	Bb16-163_wgs	Canada	North America	B. burgdorferi s.s.	2016	tick	Ixodes scapularis	1	104	development	1	910351	1	815	0	100	0
2813	Bb16-135_wgs	Canada	North America	B. burgdorferi s.s.	2016	tick	Ixodes scapularis	530	105	development	1	910205	1	815	0	100	0
2814	Bb16-16-1_wgs	Canada	North America	B. burgdorferi s.s.	2016	tick	Ixodes scapularis	46	106	development	1	910101	1	814	1	99.88	0.12
2815	Bb16-174_wgs	Canada	North America	B. burgdorferi s.s.	2016	tick	Ixodes scapularis	37	107	development	1	910083	1	814	1	99.88	0.12
2816	Bb16-55-1_wgs	Canada	North America	B. burgdorferi s.s.	2016	tick	Ixodes scapularis	46	108	development	1	910063	1	814	1	99.88	0.12
2817	Bb16-23-2_wgs	Canada	North America	B. burgdorferi s.s.	2016	tick	Ixodes scapularis	46	109	development	1	910005	1	814	1	99.88	0.12
2818	Bb16-122_wgs	Canada	North America	B. burgdorferi s.s.	2016	tick	Ixodes scapularis	55	110	development	1	909992	1	815	0	100	0
2819	Bb16-47_wgs	Canada	North America	B. burgdorferi s.s.	2016	tick	Ixodes scapularis	30	111	development	1	909965	1	815	0	100	0
2820	Bb16-22-2_wgs	Canada	North America	B. burgdorferi s.s.	2016	tick	Ixodes scapularis	55	112	development	1	909902	1	815	0	100	0
2821	Bb16-268_wgs	Canada	North America	B. burgdorferi s.s.	2016	tick	Ixodes scapularis	14	113	development	1	909876	1	814	1	99.88	0.12
2822	Bb16-49_wgs	Canada	North America	B. burgdorferi s.s.	2016	tick	Ixodes scapularis	32	114	development	1	909772	1	815	0	100	0
2823	Bb16-80_wgs	Canada	North America	B. burgdorferi s.s.	2016	tick	Ixodes scapularis	268	115	development	1	909757	1	814	1	99.88	0.12
2824	Bb16-105_wgs	Canada	North America	B. burgdorferi s.s.	2016	tick	Ixodes scapularis	32	116	development	1	909754	1	815	0	100	0
2825	Bb16-15-2_wgs	Canada	North America	B. burgdorferi s.s.	2016	tick	Ixodes scapularis	46	117	development	1	909692	1	814	1	99.88	0.12
2826	Bb16-59-1_wgs	Canada	North America	B. burgdorferi s.s.	2016	tick	Ixodes scapularis	51	118	development	1	909679	1	814	1	99.88	0.12
2827	Bb16-182_wgs	Canada	North America	B. burgdorferi s.s.	2016	tick	Ixodes scapularis	3	119	development	1	909674	1	815	0	100	0
2828	Bb16-10-2_wgs	Canada	North America	B. burgdorferi s.s.	2016	tick	Ixodes scapularis	32	120	development	1	909609	1	815	0	100	0
2829	Bb16-142_wgs	Canada	North America	B. burgdorferi s.s.	2016	tick	Ixodes scapularis	3	121	development	1	907013	1	811	4	99.51	0.49
2830	Bb16-249_wgs	Canada	North America	B. burgdorferi s.s.	2016	tick	Ixodes scapularis	4	122	development	1	906016	1	813	2	99.75	0.25
2831	Bb16-87_wgs	Canada	North America	B. burgdorferi s.s.	2016	tick	Ixodes scapularis	740	123	development	1	905868	1	812	3	99.63	0.37
2832	Bb16-136_wgs	Canada	North America	B. burgdorferi s.s.	2016	tick	Ixodes scapularis	227	124	development	1	903319	1	810	5	99.39	0.61
2833	Bb16-184_wgs	Canada	North America	B. burgdorferi s.s.	2016	tick	Ixodes scapularis	3	125	development	1	903198	1	810	5	99.39	0.61
2834	Bb16-132_wgs	Canada	North America	B. burgdorferi s.s.	2016	tick	Ixodes scapularis	221	126	development	1	903184	1	810	5	99.39	0.61
2835	Bb16-54_wgs	Canada	North America	B. burgdorferi s.s.	2016	tick	Ixodes scapularis	741	127	development	1	903176	1	810	5	99.39	0.61
2836	Bb16-149_wgs	Canada	North America	B. burgdorferi s.s.	2016	tick	Ixodes scapularis	3	128	development	1	903159	1	810	5	99.39	0.61
2837	Bb16-175_wgs	Canada	North America	B. burgdorferi s.s.	2016	tick	Ixodes scapularis	3	129	development	1	903144	1	810	5	99.39	0.61
2838	Bb16-167_wgs	Canada	North America	B. burgdorferi s.s.	2016	tick	Ixodes scapularis	12	130	development	1	903104	1	810	5	99.39	0.61
2839	Bb16-170_wgs	Canada	North America	B. burgdorferi s.s.	2016	tick	Ixodes scapularis	3	131	development	1	903062	1	810	5	99.39	0.61
2840	Bb16-178-2_wgs	Canada	North America	B. burgdorferi s.s.	2016	tick	Ixodes scapularis	12	132	development	1	903046	1	810	5	99.39	0.61
2841	Bb16-111_wgs	Canada	North America	B. burgdorferi s.s.	2016	tick	Ixodes scapularis	29	133	development	1	903043	1	810	5	99.39	0.61
2842	Bb16-193_wgs	Canada	North America	B. burgdorferi s.s.	2016	tick	Ixodes scapularis	3	134	development	1	903037	1	810	5	99.39	0.61
2843	Bb16-146_wgs	Canada	North America	B. burgdorferi s.s.	2016	tick	Ixodes scapularis	3	135	development	1	902999	1	810	5	99.39	0.61
2844	Bb16-178-1_wgs	Canada	North America	B. burgdorferi s.s.	2016	tick	Ixodes scapularis	3	136	development	1	902948	1	810	5	99.39	0.61
2845	Bb16-110_wgs	Canada	North America	B. burgdorferi s.s.	2016	tick	Ixodes scapularis	741	137	development	1	902945	1	810	5	99.39	0.61
2846	Bb16-183_wgs	Canada	North America	B. burgdorferi s.s.	2016	tick	Ixodes scapularis	4	138	development	1	902934	1	813	2	99.75	0.25
2847	Bb16-17-1_wgs	Canada	North America	B. burgdorferi s.s.	2016	tick	Ixodes scapularis	221	139	development	1	902885	1	810	5	99.39	0.61
2848	Bb16-133_wgs	Canada	North America	B. burgdorferi s.s.	2016	tick	Ixodes scapularis	43	140	development	1	902882	1	810	5	99.39	0.61
2849	Bb16-139_wgs	Canada	North America	B. burgdorferi s.s.	2016	tick	Ixodes scapularis	221	141	development	1	902881	1	810	5	99.39	0.61
2850	Bb16-250_wgs	Canada	North America	B. burgdorferi s.s.	2016	tick	Ixodes scapularis	12	142	development	1	902872	1	810	5	99.39	0.61
2851	Bb16-188_wgs	Canada	North America	B. burgdorferi s.s.	2016	tick	Ixodes scapularis	4	143	development	1	902869	1	813	2	99.75	0.25
2852	Bb16-85_wgs	Canada	North America	B. burgdorferi s.s.	2016	tick	Ixodes scapularis	31	144	development	1	902830	1	810	5	99.39	0.61
2853	Bb16-33-3_wgs	Canada	North America	B. burgdorferi s.s.	2016	tick	Ixodes scapularis	302	145	development	1	902806	1	809	6	99.26	0.74
2854	Bb16-93_wgs	Canada	North America	B. burgdorferi s.s.	2016	tick	Ixodes scapularis	641	146	development	1	902774	1	809	6	99.26	0.74
2855	Bb16-186_wgs	Canada	North America	B. burgdorferi s.s.	2016	tick	Ixodes scapularis	3	147	development	1	902759	1	810	5	99.39	0.61
2856	Bb16-112_wgs	Canada	North America	B. burgdorferi s.s.	2016	tick	Ixodes scapularis	237	148	development	1	902747	1	810	5	99.39	0.61
2857	Bb16-66_wgs	Canada	North America	B. burgdorferi s.s.	2016	tick	Ixodes scapularis	237	149	development	1	902716	1	810	5	99.39	0.61
2858	Bb16-128_wgs	Canada	North America	B. burgdorferi s.s.	2016	tick	Ixodes scapularis	43	150	development	1	902646	1	810	5	99.39	0.61
2859	Bb16-193-2_wgs	Canada	North America	B. burgdorferi s.s.	2016	tick	Ixodes scapularis	16	151	development	1	902543	1	810	5	99.39	0.61
2860	Bb16-134_wgs	Canada	North America	B. burgdorferi s.s.	2016	tick	Ixodes scapularis	43	152	development	1	902524	1	809	6	99.26	0.74
2861	Bb16-181_wgs	Canada	North America	B. burgdorferi s.s.	2016	tick	Ixodes scapularis	19	153	development	1	902480	1	809	6	99.26	0.74
2862	Bb16-52_wgs	Canada	North America	B. burgdorferi s.s.	2016	tick	Ixodes scapularis	31	154	development	1	902474	1	809	6	99.26	0.74
2863	Bb16-145_wgs	Canada	North America	B. burgdorferi s.s.	2016	tick	Ixodes scapularis	19	155	development	1	902450	1	809	6	99.26	0.74
2864	Bb16-130_wgs	Canada	North America	B. burgdorferi s.s.	2016	tick	Ixodes scapularis	43	156	development	1	902435	1	809	6	99.26	0.74
2865	Bb16-202_wgs	Canada	North America	B. burgdorferi s.s.	2016	tick	Ixodes scapularis	16	157	development	1	902430	1	810	5	99.39	0.61
2866	Bb16-138_wgs	Canada	North America	B. burgdorferi s.s.	2016	tick	Ixodes scapularis	43	158	development	1	902392	1	809	6	99.26	0.74
2867	Bb16-150_wgs	Canada	North America	B. burgdorferi s.s.	2016	tick	Ixodes scapularis	19	159	development	1	902272	1	809	6	99.26	0.74
2868	Bb16-126_wgs	Canada	North America	B. burgdorferi s.s.	2016	tick	Ixodes scapularis	43	160	development	1	902186	1	809	6	99.26	0.74
2869	Bb16-62_wgs	Canada	North America	B. burgdorferi s.s.	2016	tick	Ixodes scapularis	29	161	development	1	900013	1	810	5	99.39	0.61
2870	Bb16-164_wgs	Canada	North America	B. burgdorferi s.s.	2016	tick	Ixodes scapularis	16	162	development	1	899509	1	810	5	99.39	0.61
2871	Bb16-71-2_wgs	Canada	North America	B. burgdorferi s.s.	2016	tick	Ixodes scapularis	44	163	development	1	899098	1	809	6	99.26	0.74
2872	Bb16-90-2_wgs	Canada	North America	B. burgdorferi s.s.	2016	tick	Ixodes scapularis	229	164	development	1	899030	1	809	6	99.26	0.74
Borrelia PubMLST database between 2023-12-28 and 2024-03-25
3652	S02	Canada	North America	B. burgdorferi s.s.	1993	tick	Ixodes pacificus	16	-	validation	178	36015	9
3653	S03	Canada	North America	B. burgdorferi s.s.	1993	tick	Ixodes pacificus	16	165	validation	229	136075	3
3654	S04	Canada	North America	B. burgdorferi s.s.	1993	tick	Ixodes angustus	43	166	validation	225	109840	2
3655	S05	Canada	North America	B. burgdorferi s.s.	1993	tick	Ixodes pacificus	408	-	validation	260	30863	12
3656	S06	Canada	North America	B. burgdorferi s.s.	1993	tick	Ixodes pacificus	333	-	validation	212	23099	16
3657	S08	Canada	North America	B. burgdorferi s.s.	1994	tick	Ixodes angustus	1121	-	validation	82	71603	4
3658	S09	Canada	North America	B. burgdorferi s.s.	1994	tick	Ixodes angustus	1122	-	validation	61	172442	3
3659	S10	Canada	North America	B. burgdorferi s.s.	1994	tick	Ixodes pacificus	1121	-	validation	54	162500	3
3660	S11	Canada	North America	B. burgdorferi s.s.	1994	tick	Ixodes pacificus	29	167	validation	191	161454	3
3661	S12	Canada	North America	B. burgdorferi s.s.	1994	tick	Ixodes pacificus	408	-	validation	244	24658	15
3662	S13	Canada	North America	B. burgdorferi s.s.	1994	tick	Ixodes pacificus	1121	-	validation	61	49722	7
3663	S14	Canada	North America	B. burgdorferi s.s.	1994	tick	Ixodes pacificus	1121	-	validation	50	35503	9
3664	S15	Canada	North America	B. burgdorferi s.s.	1994	tick	Ixodes pacificus	-	-	validation	80	33121	8
3665	S16	Canada	North America	B. burgdorferi s.s.	1995	tick	Ixodes pacificus	1121	-	validation	62	53620	5
3666	S17	Canada	North America	B. burgdorferi s.s.	1995	tick	Ixodes pacificus	1121	168	validation	60	193412	3
3667	S18	Canada	North America	B. burgdorferi s.s.	1995	tick	Ixodes pacificus	1121	-	validation	104	80629	5
3668	S19	Canada	North America	B. burgdorferi s.s.	1996	tick	Ixodes angustus	1122	-	validation	59	66111	4
3669	S20	Canada	North America	B. bissettiae	1996	tick	Ixodes angustus	1130	169	validation	258	203332	3
3670	S21	Canada	North America	B. burgdorferi s.s.	1997	tick	Ixodes pacificus	317	170	validation	140	109485	4
3671	S22	Canada	North America	B. burgdorferi s.s.	1997	tick	Ixodes pacificus	1131	-	validation	209	20650	17
3672	S23	Canada	North America	B. burgdorferi s.s.	1997	animal host	Apodemus sylvaticus Tissue Culture	1131	171	validation	162	57476	5
3673	S24	Canada	North America	B. burgdorferi s.s.	1997	animal host	Apodemus sylvaticus Tissue Culture	317	-	validation	164	27796	14
3674	S25	Canada	North America	B. burgdorferi s.s.	1997	tick	Ixodes pacificus	1131	-	validation	163	37563	9
3675	S27	Canada	North America	B. burgdorferi s.s.	1998	tick	Ixodes pacificus	1131	-	validation	157	51979	7
3676	S29	Canada	North America	B. burgdorferi s.s.	1999	tick	Ixodes pacificus	333	172	validation	117	204857	2
3677	S30	Canada	North America	B. burgdorferi s.s.	2000	tick	Ixodes pacificus	1135	-	validation	127	53565	7
3678	S31	Canada	North America	B. burgdorferi s.s.	2000	tick	Ixodes pacificus	12	173	validation	90	87822	5
3679	S32	Canada	North America	B. burgdorferi s.s.	2000	tick	Ixodes pacificus	1135	174	validation	141	275573	2
3680	S33	Canada	North America	B. burgdorferi s.s.	2002	tick	Ixodes pacificus	268	175	validation	191	122992	3
3681	S35	Canada	North America	B. burgdorferi s.s.	2004	tick	Ixodes pacificus	2	-	validation	206	28375	16
3682	S41	Canada	North America	B. burgdorferi s.s.	2005	tick	Ixodes auritulus	12	176	validation	115	189549	3
3683	S42	Canada	North America	B. americana	2007	tick	Ixodes angustus	1137	-	validation	72	59710	7
3684	S43	Canada	North America	B. burgdorferi s.s.	2008	tick	Ixodes angustus	12	177	validation	139	177421	2
3685	S44	Canada	North America	B. burgdorferi s.s.	2008	tick	Ixodes angustus	12	178	validation	160	110787	5
3686	S48	Canada	North America	B. burgdorferi s.s.	2010	tick	Ixodes pacificus	29	-	validation	140	23287	19
3687	S90	USA	North America	B. burgdorferi s.s.	2015	tick	Ixodes scapularis	-	-	validation	124	20931	18
3688	JAASAAF1014_wgs	Japan	Asia	B. bavariensis	2019	tick	Ixodes persulcatus	1126	-	validation	1	905391	1
3689	JAASAAF1016_wgs	Japan	Asia	B. bavariensis	2019	tick	Ixodes persulcatus	128	180	validation	1	905473	1
3690	JAASAAF1029_wgs	Japan	Asia	B. bavariensis	2019	tick	Ixodes persulcatus	131	181	validation	1	906205	1
3691	JAASAAM1091_wgs	Japan	Asia	B. bavariensis	2019	tick	Ixodes persulcatus	1126	-	validation	1	905470	1
3692	JAASAAM1101_wgs	Japan	Asia	B. bavariensis	2019	tick	Ixodes persulcatus	371	182	validation	1	906059	1
3693	JAASAAM1114_wgs	Japan	Asia	B. bavariensis	2019	tick	Ixodes persulcatus	128	183	validation	1	905249	1
3694	JANAGAM1271_wgs	Japan	Asia	B. bavariensis	2019	tick	Ixodes persulcatus	371	-	validation	1	899629	1
3695	JANAGAM1274_wgs	Japan	Asia	B. bavariensis	2019	tick	Ixodes persulcatus	371	-	validation	1	891730	1
3696	JANAGAM1305_wgs	Japan	Asia	B. bavariensis	2019	tick	Ixodes persulcatus	371	184	validation	1	905782	1
3697	JANAGAM1327_wgs	Japan	Asia	B. bavariensis	2019	tick	Ixodes persulcatus	371	-	validation	1	903539	1
3698	JANAGAM1352_wgs	Japan	Asia	B. bavariensis	2019	tick	Ixodes persulcatus	128	-	validation	1	899771	1
3699	JANAGAM1353_wgs	Japan	Asia	B. bavariensis	2019	tick	Ixodes persulcatus	128	-	validation	1	901613	1
3700	JANAGAM1369_wgs	Japan	Asia	B. bavariensis	2019	tick	Ixodes persulcatus	371	185	validation	1	906190	1
3701	61VB2_wgs	Germany	Europe	B. bavariensis	-	human	skin	84	186	validation	33	905344	1
3702	PBae_I_wgs	Germany	Europe	B. bavariensis	1990	human	skin, NB, EM	84	187	validation	19	905408	1
3703	JAASAAF1012_wgs	Japan	Asia	B. garinii	2019	tick	Ixodes persulcatus	127	-	validation	1	905207	1
3704	JAASAAF1040_wgs	Japan	Asia	B. garinii	2019	tick	Ixodes persulcatus	1147	188	validation	1	904854	1
3705	JAASAAF1041_wgs	Japan	Asia	B. garinii	2019	tick	Ixodes persulcatus	1127	189	validation	1	905692	1
3706	JAASAAM1058_wgs	Japan	Asia	B. garinii	2019	tick	Ixodes persulcatus	1128	190	validation	1	905206	1
3707	JAASAAM1060_wgs	Japan	Asia	B. garinii	2019	tick	Ixodes persulcatus	1129	191	validation	1	905314	1
3708	JAASAAM1063_wgs	Japan	Asia	B. garinii	2019	tick	Ixodes persulcatus	1132	192	validation	1	902350	1
3709	JAASAAM1086_wgs	Japan	Asia	B. garinii	2019	tick	Ixodes persulcatus	1133	193	validation	1	901961	1
3710	JAASAAM1087_wgs	Japan	Asia	B. garinii	2019	tick	Ixodes persulcatus	1134	194	validation	1	904882	1
3711	JAASAAM1097_wgs	Japan	Asia	B. garinii	2019	tick	Ixodes persulcatus	1136	-	validation	1	901166	1
3712	JAASAAM1103_wgs	Japan	Asia	B. garinii	2019	tick	Ixodes persulcatus	1138	-	validation	1	905016	1
3713	E-Burg-606-2019_wgs	Russia [Asia]	Asia	B. garinii	2019	tick	Ixodes persulcatus	-	-	validation	1	876765	1
3714	GEOBEN020_wgs	Germany	Europe	B. garinii	2018	tick	Ixodes ricinus	431	195	validation	1	904531	1
3715	GEHERN151_wgs	Germany	Europe	B. garinii	2018	tick	Ixodes ricinus	1139	196	validation	1	903887	1
3716	GESTAN298_wgs	Germany	Europe	B. garinii	2018	tick	Ixodes ricinus	251	197	validation	1	905129	1
3717	GESTAN302_wgs	Germany	Europe	B. garinii	2018	tick	Ixodes ricinus	1140	198	validation	1	905059	1
3718	GESTAAF1947_wgs	Germany	Europe	B. garinii	2019	tick	Ixodes ricinus	251	199	validation	1	902309	1
3719	GESTAAF2296_wgs	Germany	Europe	B. garinii	2019	tick	Ixodes ricinus	89	200	validation	1	902483	1
3720	GEHERAF2403_wgs	Germany	Europe	B. garinii	2019	tick	Ixodes ricinus	244	201	validation	1	905790	1
3721	PKie_wgs	Germany	Europe	B. garinii	1993	human	CSF	86	202	validation	1	901425	1
3722	JAASAAF1010_wgs	Japan	Asia	B. afzelii	2019	tick	Ixodes persulcatus	1141	203	validation	1	906076	1
3723	JAASAAF1039_wgs	Japan	Asia	B. afzelii	2019	tick	Ixodes persulcatus	1141	-	validation	1	861466	1
3724	JAASAAM1092_wgs	Japan	Asia	B. afzelii	2019	tick	Ixodes persulcatus	1142	204	validation	1	906057	1
3725	JAASAAM1104_wgs	Japan	Asia	B. afzelii	2019	tick	Ixodes persulcatus	418	-	validation	1	896680	1
3726	JANAGAF1137_wgs	Japan	Asia	B. afzelii	2019	tick	Ixodes persulcatus	1143	205	validation	1	903046	1
3727	JANAGAF1156_wgs	Japan	Asia	B. afzelii	2019	tick	Ixodes persulcatus	1142	206	validation	1	902667	1
3728	JANAGAF1163_wgs	Japan	Asia	B. afzelii	2019	tick	Ixodes persulcatus	1142	207	validation	1	903085	1
3729	JANAGAF1173_wgs	Japan	Asia	B. afzelii	2019	tick	Ixodes persulcatus	1142	208	validation	1	906136	1
3730	JANAGAF1182_wgs	Japan	Asia	B. afzelii	2019	tick	Ixodes persulcatus	1142	-	validation	1	883646	1
3731	JANAGAF1229_wgs	Japan	Asia	B. afzelii	2019	tick	Ixodes persulcatus	1144	209	validation	1	906080	1
3732	JANAGAF1248_wgs	Japan	Asia	B. afzelii	2019	tick	Ixodes persulcatus	1144	210	validation	1	905110	1
3733	JANAGAF1250_wgs	Japan	Asia	B. afzelii	2019	tick	Ixodes persulcatus	1142	211	validation	1	903159	1
3734	JANAGAM1261_wgs	Japan	Asia	B. afzelii	2019	tick	Ixodes persulcatus	1145	212	validation	1	905354	1
3735	JANAGAM1316_wgs	Japan	Asia	B. afzelii	2019	tick	Ixodes persulcatus	1143	213	validation	1	904750	1
3736	JANAGAM1325_wgs	Japan	Asia	B. afzelii	2019	tick	Ixodes persulcatus	1144	214	validation	1	901555	1
3737	JANAGAM1334_wgs	Japan	Asia	B. afzelii	2019	tick	Ixodes persulcatus	1144	215	validation	1	901907	1
3738	JANAGAM1340_wgs	Japan	Asia	B. afzelii	2019	tick	Ixodes persulcatus	1144	216	validation	1	904618	1
3739	JANAGAM1370_wgs	Japan	Asia	B. afzelii	2019	tick	Ixodes persulcatus	1144	217	validation	1	904928	1
3740	JANAGAF1390_wgs	Japan	Asia	B. afzelii	2019	tick	Ixodes persulcatus	1145	218	validation	1	902686	1
3741	JANAGAF1392_wgs	Japan	Asia	B. afzelii	2019	tick	Ixodes persulcatus	1142	207	validation	1	903008	1
3742	GESTAN171_wgs	Germany	Europe	B. afzelii	2018	tick	Ixodes ricinus	354	219	validation	1	905813	1
3743	GESTAAF1951_wgs	Germany	Europe	B. afzelii	2019	tick	Ixodes ricinus	1146	220	validation	1	905841	1
3745	PBabu_wgs	Germany	Europe	B. afzelii	2001	human		71	222	validation	1	903559	1
3746	PHam_wgs	Germany	Europe	B. afzelii	1987	human	EM	71	223	validation	1	900162	1
3748	PBec_wgs	Germany	Europe	B. afzelii	1988	human	skin	540	224	validation	1	899896	1
3749	PSto_wgs	Germany	Europe	B. afzelii	1986	human	skin	699	225	validation	1	900022	1
3750	PFes_wgs	Germany	Europe	B. afzelii	1988	human	lymphocytoma	462	226	validation	1	899763	1
3751	PKl_wgs	Germany	Europe	B. afzelii	1993	human	CSF	71	-	validation	1	867990	1
3752	PKr_wgs	Germany	Europe	B. afzelii	1992	human	CSF	347	-	validation	1	887504	1
3753	PObf_wgs	Germany	Europe	B. afzelii	1998	human	EM	71	227	validation	1	903227	1
3754	PMel_wgs	Germany	Europe	B. afzelii	1990	human	CSF	71	228	validation	1	900173	1
3755	NT24_wgs	Japan	Asia	B. bavariensis	-	tick	Ixodes persulcatus	371	229	validation	19	906948	1
3756	A104S_wgs	The Netherlands	Europe	B. bavariensis	1996	unknown		84	-	validation	14	902339	1
3757	PBae_II_wgs	Germany	Europe	B. bavariensis	1990	human	CSF,NB,EM	84	230	validation	12	905911	1
3758	PBar_wgs	Germany	Europe	B. bavariensis	1988	human	skin	84	231	validation	16	904602	1
3759	PBN_wgs	Germany	Europe	B. bavariensis	1999	human	CSF	84	16	validation	16	902196	1
3760	PHer_I_wgs	Germany	Europe	B. bavariensis	1989	human	skin, EM	84	232	validation	13	905236	1
3761	PLad_wgs	Germany	Europe	B. bavariensis	2000	human	skin, ACA	84	233	validation	18	904930	1
3762	NT31_wgs	Japan	Asia	B. garinii	-	tick	Ixodes persulcatus	134	-	validation	1	902872	1
3763	PMa_wgs	Former Yugoslavia	Europe	B. garinii	1989	human	skin, EM	87	-	validation	1	902648	1
3764	PHei_wgs	Germany	Europe	B. garinii	1987	human	CSF, NB	246	234	validation	1	906155	1
3765	PLa_wgs	Germany	Europe	B. garinii	1988	human	CSF, NB	245	-	validation	1	888870	1
3766	PLi_wgs	Germany	Europe	B. garinii	1988	human	CSF, lymphocytoma	246	-	validation	1	902415	1
3767	89B13_wgs	Germany	Europe	B. valaisiana	2005	tick	Ixodes ricinus	97	-	validation	11	912938	1
3768	100B40_wgs	Germany	Europe	B. valaisiana	2005	tick	Ixodes ricinus	213	-	validation	11	915327	1
3769	17-54Z3_wgs	Norway	Europe	B. garinii	2017	tick	Ixodes uriae female feeding on common guillemot, culture	802	-	validation	8	901917	1
3770	17-56Z1_wgs	Norway	Europe	B. garinii	2017	tick	Ixodes uriae nymph feeding on puffin, culture	575	235	validation	8	903324	1
3771	FNG-1Z4_wgs	Norway	Europe	B. garinii	2017	tick	Ixodes uriae, culture	801	-	validation	7	903375	1
3772	FNG-2Z14_wgs	Norway	Europe	B. garinii	2017	tick	Ixodes uriae, culture	802	-	validation	7	901779	1
3773	NG-Z6	Norway	Europe	B. garinii	2017	tick	Ixodes uriae, culture	803	236	validation	9	900541	1
