# Supplementary material for: A core genome MLST scheme for Borrelia burgdorferi sensu lato improves insights into the evolutionary history of the species complex
Source: Cell Rep Methods. 2024 Dec 18;5(1):100935. doi: 10.1016/j.crmeth.2024.100935 (PMC11840949; doi:10.1016/j.crmeth.2024.100935)
Supplement: Table S2. cgMLST loci, related to Figure 1 — Excel file containing additional data too large to fit in a PDF. [file mmc3.xlsx]

## Sheet: cgMLST loci
id PubMLST	id NCBI	description	length
BORR00015	BB_RS00015	UTP--glucose-1-phosphate uridylyltransferase	1466
BORR00020	BB_RS00020	phosphoglucomutase	1794
BORR00025	BB_RS00025	tryptophan--tRNA ligase	1056
BORR00030	BB_RS00030	AI-2E family transporter	1089
BORR00035	BB_RS00035	HAD family hydrolase	858
BORR00040	BB_RS00040	diadenylate cyclase CdaA	771
BORR00045	BB_RS00045	YbbR-like domain-containing protein	1005
BORR00050	BB_RS00050	4'-phosphopantetheinyl transferase superfamily protein	375
BORR00055	BB_RS00055	DUF2225 domain-containing protein	840
BORR00060	BB_RS00060	tRNA pseudouridine(38-40) synthase TruA	741
BORR00065	BB_RS00065	hypothetical protein	600
BORR00070	BB_RS00070	primosomal protein N'	1983
BORR00075	BB_RS00075	uridine kinase	621
BORR00085	BB_RS00085	YitT family protein	960
BORR00090	BB_RS00090	RluA family pseudouridine synthase	981
BORR00095	BB_RS00095	hypothetical protein	513
BORR00100	BB_RS00100	diphosphate--fructose-6-phosphate 1-phosphotransferase	1668
BORR00110	BB_RS00110	Holliday junction branch migration DNA helicase RuvB	1044
BORR00115	BB_RS00115	Holliday junction branch migration protein RuvA	594
BORR00120	BB_RS00120	sorbosone dehydrogenase family protein	1140
BORR00125	BB_RS00125	YebC/PmpR family DNA-binding transcriptional regulator	732
BORR00130	BB_RS00130	bifunctional 5,10-methylenetetrahydrofolate dehydrogenase/5,10-methenyltetrahydrofolate cyclohydrolase	906
BORR00135	BB_RS00135	hypothetical protein	639
BORR00140	BB_RS00140	outer membrane protein assembly factor BamB	1050
BORR00145	BB_RS00145	DUF188 domain-containing protein	432
BORR00150	BB_RS00150	signal peptidase I	636
BORR00155	BB_RS00155	signal peptidase I	981
BORR00160	BB_RS00160	SUMF1/EgtB/PvdO family nonheme iron enzyme	1473
BORR00165	BB_RS00165	SsrA-binding protein SmpB	453
BORR00170	BB_RS00170	P13 family porin	540
BORR00175	BB_RS00175	DNA topoisomerase IV subunit A	1881
BORR00180	BB_RS00180	DNA topoisomerase IV subunit B	1800
BORR00185	BB_RS00185	1-acyl-sn-glycerol-3-phosphate acyltransferase	753
BORR00190	BB_RS00190	pallilysin-related adhesin	1518
BORR00195	BB_RS00195	peptidylprolyl isomerase	1503
BORR00205	BB_RS00205	phosphate signaling complex protein PhoU	672
BORR00215	BB_RS00215	hypothetical protein	402
BORR00220	BB_RS00220	chromosome segregation SMC family protein	2448
BORR00225	BB_RS00225	ribonuclease HII	546
BORR00230	BB_RS00230	transcriptional regulator BpuR	369
BORR00245	BB_RS00245	queuosine precursor transporter	675
BORR00255	BB_RS00255	RNA methyltransferase	657
BORR00260	BB_RS00260	uracil-DNA glycosylase	672
BORR00265	BB_RS00265	preprotein translocase subunit SecG	363
BORR00270	BB_RS00270	triose-phosphate isomerase	762
BORR00275	BB_RS00275	phosphoglycerate kinase	1182
BORR00280	BB_RS00280	type I glyceraldehyde-3-phosphate dehydrogenase	1008
BORR00285	BB_RS00285	tetratricopeptide repeat protein	1971
BORR00290	BB_RS00290	hemolysin family protein	780
BORR00295	BB_RS00295	rRNA maturation RNase YbeY	468
BORR00300	BB_RS00300	thioredoxin	354
BORR00305	BB_RS00305	16S rRNA (uracil(1498)-N(3))-methyltransferase	717
BORR00320	BB_RS00320	peptide deformylase	498
BORR00325	BB_RS00325	hypothetical protein	690
BORR00330	BB_RS00330	aminopeptidase P family protein	1779
BORR00340	BB_RS00340	aminopeptidase	1239
BORR00345	BB_RS00345	divergent PAP2 family protein	462
BORR00355	BB_RS00355	RnfABCDGE type electron transport complex subunit D	2322
BORR00360	BB_RS00360	hypothetical protein	561
BORR00370	BB_RS00370	hypothetical protein	1410
BORR00375	BB_RS00375	signal recognition particle-docking protein FtsY	846
BORR00380	BB_RS00380	hypothetical protein	1029
BORR00385	BB_RS00385	FtsX-like permease family protein	1255
BORR00390	BB_RS00390	ABC transporter ATP-binding protein	681
BORR00395	BB_RS00395	FtsX-like permease family protein	1251
BORR00405	BB_RS00405	hypothetical protein	321
BORR00410	BB_RS00410	cysteine desulfurase	1269
BORR00415	BB_RS00415	iron-sulfur cluster scaffold-like protein	426
BORR00425	BB_RS00425	L-lactate dehydrogenase	951
BORR00440	BB_RS00440	ATP synthase subunit K	435
BORR00445	BB_RS00445	V-type ATP synthase subunit I	1827
BORR00455	BB_RS00455	V-type ATP synthase subunit B	1305
BORR00460	BB_RS00460	V-type ATP synthase subunit A	1728
BORR00465	BB_RS00465	hypothetical protein	546
BORR00470	BB_RS00470	V-type ATP synthase subunit E	600
BORR00475	BB_RS00475	hypothetical protein	387
BORR00490	BB_RS00490	glutamate racemase	786
BORR00495	BB_RS00495	asparagine--tRNA ligase	1389
BORR00505	BB_RS00505	phosphoribosyltransferase	594
BORR00510	BB_RS00510	DegQ family serine endoprotease HtrA	1425
BORR00515	BB_RS00515	type I methionyl aminopeptidase	756
BORR00520	BB_RS00520	tetratricopeptide repeat protein	1668
BORR00525	BB_RS00525	transcription antitermination factor NusB	429
BORR00530	BB_RS00530	peptidylprolyl isomerase	1011
BORR00540	BB_RS00540	hypothetical protein	1365
BORR00545	BB_RS00545	replicative DNA helicase	1368
BORR00555	BB_RS00555	30S ribosomal protein S18	291
BORR00560	BB_RS00560	single-stranded DNA-binding protein	450
BORR00565	BB_RS00565	30S ribosomal protein S6	420
BORR00570	BB_RS00570	PTS transporter subunit EIIC	1695
BORR00575	BB_RS00575	hemolysin III family protein	702
BORR00580	BB_RS00580	RIP metalloprotease RseP	1302
BORR00590	BB_RS00590	polyprenyl diphosphate synthase	693
BORR00595	BB_RS00595	ribosome recycling factor	555
BORR00600	BB_RS00600	translation elongation factor Ts	840
BORR00610	BB_RS00610	hypothetical protein	279
BORR00620	BB_RS00620	hypothetical protein	612
BORR00625	BB_RS00625	30S ribosomal protein S1	1656
BORR00630	BB_RS00630	(d)CMP kinase	666
BORR00635	BB_RS00635	pseudouridine synthase	750
BORR00640	BB_RS00640	hypothetical protein	768
BORR00650	BB_RS00650	transcription elongation factor GreA	2706
BORR00655	BB_RS00655	tetratricopeptide repeat protein	945
BORR00660	BB_RS00660	hypothetical protein	1128
BORR00665	BB_RS00665	histidine--tRNA ligase	1371
BORR00670	BB_RS00670	penicillin-binding protein	1890
BORR00675	BB_RS00675	long-chain fatty acid--CoA ligase	1893
BORR00690	BB_RS00690	efflux RND transporter permease subunit	3214
BORR00695	BB_RS00695	efflux RND transporter periplasmic adaptor subunit	954
BORR00705	BB_RS00705	membrane protein insertion efficiency factor YidD	291
BORR00715	BB_RS00715	proline/glycine betaine ABC transporter permease	900
BORR00720	BB_RS00720	glycine betaine/L-proline ABC transporter ATP-binding protein	1119
BORR00725	BB_RS00725	flagellin FlaB	1011
BORR00730	BB_RS00730	flagellar filament capping protein FliD	1998
BORR00735	BB_RS00735	N-acetylglucosamine-6-phosphate deacetylase	1206
BORR00740	BB_RS00740	glucosamine-6-phosphate deaminase	807
BORR00745	BB_RS00745	superoxide dismutase	612
BORR00750	BB_RS00750	preprotein translocase subunit SecA	2700
BORR00765	BB_RS00765	hypothetical protein	417
BORR00785	BB_RS00785	hypothetical protein	1602
BORR07735	BB_RS07735	hypothetical protein	168
BORR00790	BB_RS00790	hypothetical protein	1749
BORR00795	BB_RS00795	calcium/sodium antiporter	987
BORR00800	BB_RS00800	putative glycoside hydrolase	1845
BORR00805	BB_RS00805	4-alpha-glucanotransferase	1521
BORR00810	BB_RS00810	OmpA family protein	1170
BORR00815	BB_RS00815	TraR/DksA family transcriptional regulator	378
BORR00820	BB_RS00820	translation initiation factor IF-1	222
BORR00825	BB_RS00825	SH3 domain-containing protein	2004
BORR00830	BB_RS00830	tetratricopeptide repeat protein	588
BORR00835	BB_RS00835	VWA domain-containing protein	987
BORR00840	BB_RS00840	VWA domain-containing protein	1002
BORR00845	BB_RS00845	hypothetical protein	906
BORR00855	BB_RS00855	MoxR family ATPase	993
BORR00860	BB_RS00860	16S rRNA (guanine(527)-N(7))-methyltransferase RsmG	627
BORR00865	BB_RS00865	tRNA uridine-5-carboxymethylaminomethyl(34) synthesis enzyme MnmG	1866
BORR00870	BB_RS00870	tRNA uridine-5-carboxymethylaminomethyl(34) synthesis GTPase MnmE	1395
BORR00875	BB_RS00875	FlbF protein	495
BORR00880	BB_RS00880	flagellar hook-associated protein FlgK	1884
BORR00885	BB_RS00885	flagellar hook-associated protein 3	1275
BORR00890	BB_RS00890	flagellar assembly protein FliW	393
BORR00895	BB_RS00895	carbon storage regulator CsrA	246
BORR00900	BB_RS00900	tRNA (adenosine(37)-N6)-threonylcarbamoyltransferase complex dimerization subunit type 1 TsaB	654
BORR00905	BB_RS00905	tRNA (adenosine(37)-N6)-threonylcarbamoyltransferase complex ATPase subunit type 1 TsaE	414
BORR00910	BB_RS00910	hypothetical protein	261
BORR00915	BB_RS00915	50S ribosomal protein L20	348
BORR00920	BB_RS00920	50S ribosomal protein L35	201
BORR00925	BB_RS00925	translation initiation factor IF-3	561
BORR00930	BB_RS00930	hypothetical protein	654
BORR00935	BB_RS00935	lipoprotein	741
BORR00940	BB_RS00940	TatD family hydrolase	810
BORR00945	BB_RS00945	tetratricopeptide repeat protein	1140
BORR00950	BB_RS00950	peptide chain release factor 1	1074
BORR00960	BB_RS00960	guanosine-3',5'-bis(diphosphate) 3'-pyrophosphohydrolase	2004
BORR00970	BB_RS00970	D-alanine--D-alanine ligase	1086
BORR00990	BB_RS00990	FtsH protease activity modulator HflK	936
BORR00995	BB_RS00995	protease modulator HflC	972
BORR01015	BB_RS01015	16S rRNA (guanine(966)-N(2))-methyltransferase RsmD	570
BORR01020	BB_RS01020	UTP--glucose-1-phosphate uridylyltransferase	837
BORR01030	BB_RS01030	tetratricopeptide repeat protein	768
BORR01040	BB_RS01040	DNA mismatch repair endonuclease MutL	1833
BORR01045	BB_RS01045	hypothetical protein	1035
BORR01060	BB_RS01060	elongation factor P	579
BORR01070	BB_RS01070	phosphate ABC transporter permease subunit PstC	909
BORR01080	BB_RS01080	phosphate ABC transporter ATP-binding protein PstB	783
BORR01085	BB_RS01085	ZIP family metal transporter	822
BORR01090	BB_RS01090	alanine--tRNA ligase	1785
BORR01095	BB_RS01095	flagellar motor switch protein FliG	1218
BORR01100	BB_RS01100	6-phosphogluconolactonase	708
BORR01115	BB_RS01115	tRNA dihydrouridine(20/20a) synthase DusA	1008
BORR01120	BB_RS01120	serine--tRNA ligase	1278
BORR01125	BB_RS01125	hypothetical protein	702
BORR01130	BB_RS01130	insulinase family protein	2916
BORR01135	BB_RS01135	type B 50S ribosomal protein L31	246
BORR01140	BB_RS01140	transcription termination factor Rho	1548
BORR01145	BB_RS01145	polymer-forming cytoskeletal protein	408
BORR01150	BB_RS01150	HU family DNA-binding protein	327
BORR01155	BB_RS01155	30S ribosomal protein S20	258
BORR01165	BB_RS01165	redox-regulated ATPase YchF	1107
BORR01170	BB_RS01170	hypothetical protein	2007
BORR01175	BB_RS01175	apolipoprotein N-acyltransferase	1566
BORR01180	BB_RS01180	hypothetical protein	771
BORR01185	BB_RS01185	deoxynucleoside kinase	603
BORR01190	BB_RS01190	MIP/aquaporin family protein	765
BORR01195	BB_RS01195	glycerol kinase GlpK	1506
BORR01205	BB_RS01205	YaaR family protein	495
BORR01210	BB_RS01210	polymer-forming cytoskeletal protein	555
BORR01215	BB_RS01215	peptidoglycan DD-metalloendopeptidase family protein	1026
BORR01220	BB_RS01220	RdgB/HAM1 family non-canonical purine NTP pyrophosphatase	606
BORR01225	BB_RS01225	oligoendopeptidase F	1773
BORR01230	BB_RS01230	phosphatidylcholine/phosphatidylserine synthase	705
BORR01235	BB_RS01235	VTT domain-containing protein	615
BORR01245	BB_RS01245	leucine--tRNA ligase	2523
BORR01255	BB_RS01255	endopeptidase La	2421
BORR01260	BB_RS01260	single-stranded-DNA-specific exonuclease RecJ	2127
BORR01265	BB_RS01265	M23 family metallopeptidase	945
BORR01270	BB_RS01270	30S ribosomal protein S21	210
BORR01275	BB_RS01275	DNA translocase FtsK	2364
BORR01285	BB_RS01285	lytic transglycosylase domain-containing protein	2154
BORR01290	BB_RS01290	hypothetical protein	1014
BORR01295	BB_RS01295	hypothetical protein	1383
BORR01300	BB_RS01300	M23 family metallopeptidase	1254
BORR01305	BB_RS01305	signal peptidase I	507
BORR01310	BB_RS01310	Hsp70 family protein	1470
BORR01315	BB_RS01315	hypothetical protein	522
BORR01320	BB_RS01320	hypothetical protein	303
BORR01325	BB_RS01325	FapA family protein	1905
BORR01335	BB_RS01335	MinD/ParA family protein	888
BORR01340	BB_RS01340	flagellar biosynthesis protein FlhF	1167
BORR01345	BB_RS01345	flagellar biosynthesis protein FlhA	2094
BORR01350	BB_RS01350	flagellar biosynthesis protein FlhB	1119
BORR01355	BB_RS01355	flagellar biosynthetic protein FliR	789
BORR01360	BB_RS01360	flagellar biosynthesis protein FliQ	264
BORR01365	BB_RS01365	flagellar type III secretion system pore protein FliP	765
BORR01370	BB_RS01370	flagella biosynthesis regulatory protein FliZ	627
BORR01375	BB_RS01375	flagellar motor switch protein FliN	342
BORR01380	BB_RS01380	flagellar motor switch protein FliM	1059
BORR01385	BB_RS01385	flagellar basal body-associated protein FliL	537
BORR01390	BB_RS01390	flagellar motor protein MotB	783
BORR01395	BB_RS01395	motility protein A	783
BORR01400	BB_RS01400	flagellar FlbD family protein	225
BORR01405	BB_RS01405	flagellar hook protein FlgE	1329
BORR01410	BB_RS01410	flagellar hook assembly protein FlgD	444
BORR01415	BB_RS01415	flagellar hook-length control protein FliK	1179
BORR01420	BB_RS01420	flagellar protein	618
BORR01425	BB_RS01425	flagellar protein FlbA	432
BORR01430	BB_RS01430	flagellar protein export ATPase FliI	1311
BORR01435	BB_RS01435	flagellar assembly protein FliH	921
BORR01440	BB_RS01440	flagellar motor switch protein FliG	1035
BORR01445	BB_RS01445	flagellar basal-body MS-ring/collar protein FliF	1710
BORR01450	BB_RS01450	flagellar hook-basal body complex protein FliE	336
BORR01455	BB_RS01455	flagellar basal body rod protein FlgC	459
BORR01460	BB_RS01460	flagellar basal body rod protein FlgB	408
BORR01465	BB_RS01465	HslU--HslV peptidase ATPase subunit	1347
BORR01470	BB_RS01470	ATP-dependent protease subunit HslV	549
BORR01480	BB_RS01480	tetratricopeptide repeat protein	693
BORR01485	BB_RS01485	cell division protein FtsZ	1200
BORR01490	BB_RS01490	cell division protein FtsA	1242
BORR01495	BB_RS01495	cell division protein FtsQ/DivIB	744
BORR01505	BB_RS01505	phospho-N-acetylmuramoyl-pentapeptide- transferase	1056
BORR01515	BB_RS01515	hypothetical protein	282
BORR01520	BB_RS01520	16S rRNA (cytosine(1402)-N(4))-methyltransferase RsmH	891
BORR01525	BB_RS01525	hypothetical protein	837
BORR01530	BB_RS01530	hypothetical protein	1077
BORR01535	BB_RS01535	hypothetical protein	759
BORR01540	BB_RS01540	NAD(+)/NADH kinase	840
BORR01545	BB_RS01545	chemotaxis protein CheW	531
BORR01550	BB_RS01550	RlmE family RNA methyltransferase	579
BORR01555	BB_RS01555	polyprenyl synthetase family protein	1044
BORR01560	BB_RS01560	hypothetical protein	687
BORR01570	BB_RS01570	ABC transporter permease	933
BORR01575	BB_RS01575	sugar ABC transporter ATP-binding protein	1461
BORR01580	BB_RS01580	BMP family protein	1053
BORR01595	BB_RS01595	LysM peptidoglycan-binding domain-containing protein	1134
BORR01605	BB_RS01605	VWA domain-containing protein	1110
BORR01610	BB_RS01610	hypothetical protein	2796
BORR01620	BB_RS01620	peptide ABC transporter substrate-binding protein	1572
BORR01630	BB_RS01630	peptide ABC transporter substrate-binding protein	1626
BORR01635	BB_RS01635	ABC transporter permease	921
BORR01640	BB_RS01640	ABC transporter permease	1050
BORR01650	BB_RS01650	ATP-binding cassette domain-containing protein	972
BORR01665	BB_RS01665	30S ribosomal protein S9	411
BORR01675	BB_RS01675	hypothetical protein	810
BORR01680	BB_RS01680	Asp-tRNA(Asn)/Glu-tRNA(Gln) amidotransferase subunit GatB	1458
BORR01685	BB_RS01685	Asp-tRNA(Asn)/Glu-tRNA(Gln) amidotransferase subunit GatA	1446
BORR01695	BB_RS01695	ATP-dependent helicase	2097
BORR01700	BB_RS01700	BB_0345 family helix-turn-helix protein	1197
BORR01705	BB_RS01705	outer membrane lipoprotein carrier protein LolA	651
BORR01710	BB_RS01710	NFACT family protein	1419
BORR01715	BB_RS01715	pyruvate kinase	1434
BORR01720	BB_RS01720	AmmeMemoRadiSam system protein B	741
BORR01725	BB_RS01725	50S ribosomal protein L28	279
BORR01740	BB_RS01740	hypothetical protein	1800
BORR01745	BB_RS01745	hypothetical protein	951
BORR01750	BB_RS01750	transcription factor	489
BORR01755	BB_RS01755	hypothetical protein	594
BORR01760	BB_RS01760	16S rRNA (uracil(1498)-N(3))-methyltransferase	732
BORR01765	BB_RS01765	S41 family peptidase	1428
BORR01775	BB_RS01775	MinD/ParA family protein	1143
BORR01780	BB_RS01780	prolipoprotein diacylglyceryl transferase	987
BORR01785	BB_RS01785	cyclic di-GMP phosphodiesterase PdeA	2013
BORR01795	BB_RS01795	hypothetical protein	585
BORR01800	BB_RS01800	aminopeptidase	1377
BORR01805	BB_RS01805	PTS transporter subunit EIIB	279
BORR01815	BB_RS01815	ATP-dependent Clp protease ATP-binding subunit	2292
BORR01820	BB_RS01820	tyrosine--tRNA ligase	1218
BORR01825	BB_RS01825	glycine--tRNA ligase	1338
BORR01830	BB_RS01830	glutamate--tRNA ligase	1473
BORR01835	BB_RS01835	hypothetical protein	768
BORR01840	BB_RS01840	cyclic di-GMP phosphodiesterase PdeB	1140
BORR01845	BB_RS01845	5'-methylthioadenosine/adenosylhomocysteine nucleosidase	714
BORR01850	BB_RS01850	methionine adenosyltransferase	1179
BORR01855	BB_RS01855	S-ribosylhomocysteine lyase	474
BORR01860	BB_RS01860	hypothetical protein	663
BORR01865	BB_RS01865	HIT family protein	420
BORR01870	BB_RS01870	magnesium transporter	1365
BORR01875	BB_RS01875	trehalase family glycosidase	1428
BORR01880	BB_RS01880	nucleoside ABC transporter substrate-binding protein BmpB	1026
BORR01890	BB_RS01890	nucleoside ABC transporter substrate-binding protein BmpC	1062
BORR01900	BB_RS01900	30S ribosomal protein S7	474
BORR01905	BB_RS01905	30S ribosomal protein S12	375
BORR01910	BB_RS01910	DNA-directed RNA polymerase subunit beta'	4134
BORR01915	BB_RS01915	DNA-directed RNA polymerase subunit beta	3468
BORR01920	BB_RS01920	50S ribosomal protein L7/L12	375
BORR01925	BB_RS01925	50S ribosomal protein L10	489
BORR01930	BB_RS01930	50S ribosomal protein L1	681
BORR01935	BB_RS01935	50S ribosomal protein L11	432
BORR01940	BB_RS01940	transcription termination/antitermination protein NusG	555
BORR01945	BB_RS01945	preprotein translocase subunit SecE	171
BORR01955	BB_RS01955	50S ribosomal protein L33	180
BORR01970	BB_RS01970	lipoprotein	1032
BORR01990	BB_RS01990	proline--tRNA ligase	1467
BORR01995	BB_RS01995	DUF2259 domain-containing protein	678
BORR02005	BB_RS02005	DUF3996 domain-containing protein	612
BORR02010	BB_RS02010	DUF3996 domain-containing protein	612
BORR02020	BB_RS02020	fructose-specific PTS transporter subunit EIIC	1878
BORR02025	BB_RS02025	hypothetical protein	630
BORR02030	BB_RS02030	DNA/RNA non-specific endonuclease	879
BORR02035	BB_RS02035	hypothetical protein	780
BORR02045	BB_RS02045	protein-glutamate O-methyltransferase	858
BORR02050	BB_RS02050	chemotaxis protein CheB	1128
BORR02055	BB_RS02055	TraB family protein	1215
BORR02070	BB_RS02070	cyclic-di-GMP-producing response regulator Rrp1	924
BORR02135	BB_RS02135	2'-deoxyribosyltransferase	549
BORR02145	BB_RS02145	hypothetical protein	318
BORR02150	BB_RS02150	DUF1893 domain-containing protein	390
BORR02155	BB_RS02155	YigZ family protein	606
BORR02160	BB_RS02160	ParA family protein	753
BORR02165	BB_RS02165	hypothetical protein	714
BORR02170	BB_RS02170	ParB/RepB/Spo0J family partition protein	783
BORR02175	BB_RS02175	DNA topoisomerase (ATP-hydrolyzing) subunit A	2433
BORR02180	BB_RS02180	DNA topoisomerase (ATP-hydrolyzing) subunit B	1905
BORR02185	BB_RS02185	chromosomal replication initiator protein DnaA	1461
BORR02190	BB_RS02190	DNA polymerase III subunit beta	1158
BORR02195	BB_RS02195	hypothetical protein	300
BORR02200	BB_RS02200	50S ribosomal protein L34	156
BORR02210	BB_RS02210	membrane protein insertase YidC	1635
BORR02215	BB_RS02215	RNA-binding cell elongation regulator Jag/EloR	729
BORR02220	BB_RS02220	NAD-dependent epimerase	1068
BORR02225	BB_RS02225	class II fructose-bisphosphate aldolase	1080
BORR02235	BB_RS02235	aspartate--tRNA ligase	1761
BORR02240	BB_RS02240	cation:proton antiporter	2106
BORR02250	BB_RS02250	HPF/RaiA family ribosome-associated protein	294
BORR02255	BB_RS02255	RNA polymerase factor sigma-54	1260
BORR02260	BB_RS02260	chromate transporter	534
BORR02270	BB_RS02270	mechanosensitive ion channel family protein	843
BORR02275	BB_RS02275	lipid galactosyltransferase	1152
BORR02280	BB_RS02280	DNA polymerase III subunit delta	990
BORR02295	BB_RS02295	fibronectin type III domain-containing protein	1521
BORR02335	BB_RS02335	DNA polymerase III subunit gamma/tau	1683
BORR02340	BB_RS02340	nucleoid-associated protein EbfC	300
BORR02345	BB_RS02345	nucleoside-diphosphate kinase	510
BORR02350	BB_RS02350	hypothetical protein	528
BORR02355	BB_RS02355	LptA/OstA family protein	696
BORR02360	BB_RS02360	LPS export ABC transporter ATP-binding protein	792
BORR02365	BB_RS02365	peptidoglycan editing factor PgeF	690
BORR02370	BB_RS02370	Nif3-like dinuclear metal center hexameric protein	747
BORR02390	BB_RS02390	UDP-N-acetylglucosamine 1-carboxyvinyltransferase	1284
BORR02405	BB_RS02405	elongation factor Tu	1185
BORR02410	BB_RS02410	30S ribosomal protein S10	312
BORR02415	BB_RS02415	50S ribosomal protein L3	621
BORR02420	BB_RS02420	50S ribosomal protein L4	630
BORR02425	BB_RS02425	50S ribosomal protein L23	297
BORR02430	BB_RS02430	50S ribosomal protein L2	834
BORR02435	BB_RS02435	30S ribosomal protein S19	279
BORR02440	BB_RS02440	50S ribosomal protein L22	363
BORR02445	BB_RS02445	30S ribosomal protein S3	882
BORR02450	BB_RS02450	50S ribosomal protein L16	417
BORR02455	BB_RS02455	50S ribosomal protein L29	201
BORR02460	BB_RS02460	30S ribosomal protein S17	255
BORR02465	BB_RS02465	50S ribosomal protein L14	369
BORR02470	BB_RS02470	50S ribosomal protein L24	306
BORR02475	BB_RS02475	50S ribosomal protein L5	549
BORR02480	BB_RS02480	type Z 30S ribosomal protein S14	186
BORR02485	BB_RS02485	30S ribosomal protein S8	399
BORR02490	BB_RS02490	50S ribosomal protein L6	543
BORR02495	BB_RS02495	50S ribosomal protein L18	360
BORR02500	BB_RS02500	30S ribosomal protein S5	498
BORR02510	BB_RS02510	50S ribosomal protein L15	438
BORR02515	BB_RS02515	preprotein translocase subunit SecY	1305
BORR02520	BB_RS02520	50S ribosomal protein L36	114
BORR02525	BB_RS02525	30S ribosomal protein S13	378
BORR02530	BB_RS02530	30S ribosomal protein S11	393
BORR02535	BB_RS02535	DNA-directed RNA polymerase subunit alpha	1035
BORR02540	BB_RS02540	50S ribosomal protein L17	372
BORR02545	BB_RS02545	ribonuclease Y	1533
BORR02550	BB_RS02550	TIGR00282 family metallophosphoesterase	789
BORR02555	BB_RS02555	TlyA family RNA methyltransferase	792
BORR02560	BB_RS02560	GerMN domain-containing protein	747
BORR02565	BB_RS02565	ribosome biogenesis GTPase Der	1302
BORR02570	BB_RS02570	hypothetical protein	1260
BORR02575	BB_RS02575	HAD family hydrolase	694
BORR02580	BB_RS02580	membrane protein	6501
BORR02590	BB_RS02590	phenylalanine--tRNA ligase subunit beta	1701
BORR02595	BB_RS02595	thioredoxin-disulfide reductase	981
BORR02600	BB_RS02600	23S rRNA (guanosine(2251)-2'-O)-methyltransferase RlmB	742
BORR02605	BB_RS02605	molecular chaperone DnaJ	1095
BORR02610	BB_RS02610	molecular chaperone DnaK	1908
BORR02615	BB_RS02615	nucleotide exchange factor GrpE	564
BORR02620	BB_RS02620	NAD(+) synthase	1538
BORR02630	BB_RS02630	hypothetical protein	423
BORR02635	BB_RS02635	hypothetical protein	1824
BORR02650	BB_RS02650	TIGR02757 family protein	809
BORR02655	BB_RS02655	glucosaminidase domain-containing protein	615
BORR02660	BB_RS02660	hypothetical protein	1294
BORR02665	BB_RS02665	MBL fold metallo-hydrolase	762
BORR02675	BB_RS02675	hypothetical protein	774
BORR02680	BB_RS02680	insulinase family protein	2802
BORR02695	BB_RS02695	tetratricopeptide repeat protein	645
BORR02705	BB_RS02705	Bax inhibitor-1/YccA family protein	699
BORR02710	BB_RS02710	elongation factor G	2082
BORR02715	BB_RS02715	KTSC domain-containing protein	229
BORR02720	BB_RS02720	hypothetical protein	528
BORR02725	BB_RS02725	hypothetical protein	651
BORR02730	BB_RS02730	ribose-phosphate diphosphokinase	1221
BORR02735	BB_RS02735	FGGY-family carbohydrate kinase	1365
BORR02745	BB_RS02745	dephospho-CoA kinase	618
BORR02750	BB_RS02750	DNA polymerase I	2727
BORR02765	BB_RS02765	response regulator	381
BORR02770	BB_RS02770	NAD-dependent DNA ligase LigA	1983
BORR02785	BB_RS02785	hypothetical protein	468
BORR02790	BB_RS02790	xanthine dehydrogenase family protein subunit M	870
BORR02795	BB_RS02795	HPr family phosphocarrier protein	261
BORR02800	BB_RS02800	phosphoenolpyruvate--protein phosphotransferase	1722
BORR02805	BB_RS02805	PTS glucose transporter subunit IIA	570
BORR02810	BB_RS02810	molecular chaperone HtpG	1851
BORR02815	BB_RS02815	decarboxylating NADP(+)-dependent phosphogluconate dehydrogenase	1395
BORR02825	BB_RS02825	DUF3996 domain-containing protein	519
BORR02840	BB_RS02840	STAS domain-containing protein	312
BORR02845	BB_RS02845	chemotaxis protein CheA	2145
BORR02850	BB_RS02850	chemotaxis protein CheB	1158
BORR02855	BB_RS02855	hypothetical protein	1773
BORR02860	BB_RS02860	response regulator	375
BORR02870	BB_RS02870	UMP kinase	690
BORR02875	BB_RS02875	glycosyltransferase family 2 protein	1077
BORR02885	BB_RS02885	membrane protein	852
BORR02890	BB_RS02890	CTP synthase (glutamine hydrolyzing)	1602
BORR02895	BB_RS02895	DUF1761 domain-containing protein	525
BORR02905	BB_RS02905	methyl-accepting chemotaxis protein	1170
BORR02910	BB_RS02910	DNA polymerase III subunit alpha	3486
BORR02920	BB_RS02920	ATP-dependent DNA helicase RecG	2061
BORR02925	BB_RS02925	D-alanyl-D-alanine carboxypeptidase family protein	789
BORR02940	BB_RS02940	UDP-N-acetylmuramoyl-L-alanine--D-glutamate ligase	1356
BORR02945	BB_RS02945	lipid II:glycine glycyltransferase FemX	1044
BORR02950	BB_RS02950	methionine--tRNA ligase	2205
BORR02955	BB_RS02955	5'-methylthioadenosine/adenosylhomocysteine nucleosidase	798
BORR02975	BB_RS02975	CPBP family intramembrane glutamic endopeptidase	714
BORR02980	BB_RS02980	AMP-binding protein	1938
BORR02985	BB_RS02985	arginine--tRNA ligase	1758
BORR02995	BB_RS02995	methyl-accepting chemotaxis protein	2148
BORR03000	BB_RS03000	methyl-accepting chemotaxis protein	2208
BORR03010	BB_RS03010	cysteine--tRNA ligase	1443
BORR03015	BB_RS03015	IPT/TIG domain-containing protein	1557
BORR03020	BB_RS03020	serine hydroxymethyltransferase	1254
BORR03025	BB_RS03025	J domain-containing protein	753
BORR03030	BB_RS03030	integrin-binding adhesin P66	1857
BORR03035	BB_RS03035	L-lactate permease	1503
BORR03045	BB_RS03045	chemoreceptor glutamine deamidase CheD	492
BORR03055	BB_RS03055	aminoacyl-histidine dipeptidase	1431
BORR03080	BB_RS03080	trigger factor	1365
BORR03085	BB_RS03085	ATP-dependent Clp endopeptidase proteolytic subunit ClpP	585
BORR03090	BB_RS03090	ATP-dependent protease ATP-binding subunit ClpX	1293
BORR03095	BB_RS03095	endopeptidase La	2391
BORR03100	BB_RS03100	30S ribosomal protein S4	627
BORR03110	BB_RS03110	cation diffusion facilitator family transporter	1356
BORR03115	BB_RS03115	hypothetical protein	369
BORR03125	BB_RS03125	bifunctional oligoribonuclease/PAP phosphatase NrnA	963
BORR03130	BB_RS03130	glycoside hydrolase family 3 protein	1596
BORR03145	BB_RS03145	acetate kinase	1218
BORR03150	BB_RS03150	transcription-repair coupling factor	3378
BORR03155	BB_RS03155	hypothetical protein	963
BORR03160	BB_RS03160	LysM peptidoglycan-binding domain-containing protein	2094
BORR03175	BB_RS03175	M18 family aminopeptidase	1272
BORR03180	BB_RS03180	lipoprotein	726
BORR03190	BB_RS03190	1-phosphofructokinase	924
BORR03205	BB_RS03205	exodeoxyribonuclease V subunit alpha	1833
BORR03210	BB_RS03210	exodeoxyribonuclease V subunit beta	3510
BORR03215	BB_RS03215	exodeoxyribonuclease V subunit gamma	3241
BORR03220	BB_RS03220	nicotinate phosphoribosyltransferase	1446
BORR03225	BB_RS03225	glucose-6-phosphate dehydrogenase	1437
BORR03230	BB_RS03230	Na+/H+ antiporter NhaC family protein	1344
BORR03240	BB_RS03240	ABC transporter substrate-binding protein	1047
BORR03245	BB_RS03245	ABC transporter permease	792
BORR03250	BB_RS03250	ABC transporter permease	804
BORR03255	BB_RS03255	ABC transporter ATP-binding protein	1044
BORR03260	BB_RS03260	ribosome biogenesis GTPase YlqF	840
BORR03270	BB_RS03270	maltose/glucose-specific PTS transporter subunit IIC	1545
BORR03280	BB_RS03280	oxidative stress transcriptional regulator BosR	531
BORR03290	BB_RS03290	chaperonin GroEL	1638
BORR03295	BB_RS03295	hypothetical protein	297
BORR03305	BB_RS03305	protein translocase subunit SecD	1761
BORR03310	BB_RS03310	protein translocase subunit SecF	900
BORR03315	BB_RS03315	hypothetical protein	1143
BORR03320	BB_RS03320	DnaJ domain-containing protein	831
BORR03325	BB_RS03325	HemN-related non-iron pseudo-SAM protein PsgB	1134
BORR03330	BB_RS03330	ribose 5-phosphate isomerase A	687
BORR03335	BB_RS03335	2,3-diphosphoglycerate-dependent phosphoglycerate mutase	747
BORR03345	BB_RS03345	GTPase Era	873
BORR03350	BB_RS03350	hypothetical protein	357
BORR03355	BB_RS03355	hypothetical protein	411
BORR03360	BB_RS03360	DUF192 domain-containing protein	450
BORR03365	BB_RS03365	lipoprotein	669
BORR03370	BB_RS03370	hypothetical protein	960
BORR03375	BB_RS03375	N-acetylmuramoyl-L-alanine amidase	999
BORR03380	BB_RS03380	GerMN domain-containing protein	552
BORR03385	BB_RS03385	flagellar filament outer layer protein FlaA	1026
BORR03390	BB_RS03390	chemotaxis protein CheA	2595
BORR03395	BB_RS03395	CheR family methyltransferase	1401
BORR03400	BB_RS03400	chemotaxis protein CheX	486
BORR03405	BB_RS03405	response regulator	441
BORR03410	BB_RS03410	hypothetical protein	516
BORR03415	BB_RS03415	hypothetical protein	1047
BORR03420	BB_RS03420	hypothetical protein	864
BORR03425	BB_RS03425	HAD family hydrolase	663
BORR03430	BB_RS03430	ABC transporter ATP-binding protein	1611
BORR03435	BB_RS03435	ABC transporter permease	1152
BORR03440	BB_RS03440	ABC transporter permease	927
BORR03445	BB_RS03445	methyl-accepting chemotaxis protein	2262
BORR03450	BB_RS03450	methyl-accepting chemotaxis protein	1902
BORR03455	BB_RS03455	tRNA 2-thiouridine(34) synthase MnmA	1068
BORR03460	BB_RS03460	hydroxymethylglutaryl-CoA synthase	1224
BORR03465	BB_RS03465	type 2 isopentenyl-diphosphate Delta-isomerase	1065
BORR03475	BB_RS03475	diphosphomevalonate decarboxylase	939
BORR03485	BB_RS03485	mevalonate kinase	894
BORR03495	BB_RS03495	CAP domain-containing protein	468
BORR03500	BB_RS03500	neutrophil-activating protein NapA	537
BORR03505	BB_RS03505	elongation factor G	2010
BORR03510	BB_RS03510	ROK family protein	1209
BORR03515	BB_RS03515	signal recognition particle protein	1335
BORR03520	BB_RS03520	30S ribosomal protein S16	261
BORR03525	BB_RS03525	KH domain-containing protein	249
BORR03535	BB_RS03535	tRNA (guanosine(37)-N1)-methyltransferase TrmD	720
BORR03545	BB_RS03545	hypothetical protein	540
BORR03550	BB_RS03550	pantetheine-phosphate adenylyltransferase	492
BORR03555	BB_RS03555	50S ribosomal protein L32	183
BORR03560	BB_RS03560	acyl carrier protein	243
BORR03565	BB_RS03565	ribonuclease III	738
BORR03570	BB_RS03570	CCA tRNA nucleotidyltransferase	1233
BORR03575	BB_RS03575	hypothetical protein	1773
BORR03580	BB_RS03580	hypothetical protein	324
BORR03595	BB_RS03595	endolytic transglycosylase MltG	1032
BORR03600	BB_RS03600	DNA primase	1781
BORR03605	BB_RS03605	RNA polymerase sigma factor RpoD	1896
BORR03610	BB_RS03610	zinc ribbon domain-containing protein	759
BORR03620	BB_RS03620	tetratricopeptide repeat protein	969
BORR03625	BB_RS03625	rod shape-determining protein	1050
BORR03630	BB_RS03630	rod shape-determining protein MreC	846
BORR03635	BB_RS03635	rod shape-determining protein MreD	483
BORR03640	BB_RS03640	penicillin-binding protein 2	1800
BORR03645	BB_RS03645	rod shape-determining protein RodA	1317
BORR03655	BB_RS03655	CDP-diacylglycerol--glycerol-3-phosphate 3-phosphatidyltransferase	630
BORR03660	BB_RS03660	hypothetical protein	1446
BORR03665	BB_RS03665	class IV adenylate cyclase	534
BORR03670	BB_RS03670	TrkH family potassium uptake protein	1323
BORR03675	BB_RS03675	TrkA family potassium uptake protein	783
BORR03680	BB_RS03680	MinD/ParA family protein	972
BORR03685	BB_RS03685	ATP-dependent 6-phosphofructokinase	1344
BORR03690	BB_RS03690	CoA-disulfide reductase	1332
BORR03695	BB_RS03695	L-cystine transporter	1392
BORR03705	BB_RS03705	ParB N-terminal domain-containing protein	402
BORR03710	BB_RS03710	penicillin-binding protein 1A	2799
BORR03715	BB_RS03715	c-di-GMP-binding receptor PlzA	786
BORR03725	BB_RS03725	septal ring lytic transglycosylase RlpA family protein	789
BORR03735	BB_RS03735	valine--tRNA ligase	2628
BORR03750	BB_RS03750	co-chaperone GroES	273
BORR03755	BB_RS03755	ATP-binding cassette domain-containing protein	1632
BORR03780	BB_RS03780	endonuclease III	636
BORR03785	BB_RS03785	ABC transporter permease subunit	861
BORR03790	BB_RS03790	ABC transporter permease	981
BORR03795	BB_RS03795	septum formation initiator family protein	459
BORR03810	BB_RS03810	GldG family protein	1509
BORR03815	BB_RS03815	ABC transporter permease	735
BORR03825	BB_RS03825	ribonuclease Z	960
BORR03830	BB_RS03830	FAD-binding oxidoreductase	1068
BORR03835	BB_RS03835	ATP-dependent Clp protease proteolytic subunit	597
BORR03850	BB_RS03850	DUF368 domain-containing protein	858
BORR03855	BB_RS03855	nucleoside triphosphate pyrophosphohydrolase family protein	330
BORR03870	BB_RS03870	ATP-binding protein	1149
BORR03875	BB_RS03875	hypothetical protein	1047
BORR03880	BB_RS03880	CvpA family protein	489
BORR03885	BB_RS03885	undecaprenyldiphospho-muramoylpentapeptide beta-N-acetylglucosaminyltransferase	1092
BORR03890	BB_RS03890	PfkB family carbohydrate kinase	795
BORR03900	BB_RS03900	divergent polysaccharide deacetylase family protein	882
BORR03905	BB_RS03905	RNA polymerase sigma factor RpoS	801
BORR03920	BB_RS03920	hypothetical protein	435
BORR03925	BB_RS03925	flagellar basal-body rod protein FlgG	798
BORR03930	BB_RS03930	flagellar basal-body rod protein FlgF	849
BORR03935	BB_RS03935	DUF2147 domain-containing protein	561
BORR03940	BB_RS03940	adenine phosphoribosyltransferase	531
BORR03945	BB_RS03945	50S ribosomal protein L21	312
BORR03950	BB_RS03950	ribosomal-processing cysteine protease Prp	321
BORR03955	BB_RS03955	50S ribosomal protein L27	246
BORR03960	BB_RS03960	Obg family GTPase CgtA	987
BORR03970	BB_RS03970	LCP family protein	1185
BORR03975	BB_RS03975	ribosome silencing factor	351
BORR03990	BB_RS03990	50S ribosomal protein L25/general stress protein Ctc	549
BORR03995	BB_RS03995	aminoacyl-tRNA hydrolase	567
BORR04000	BB_RS04000	tRNA lysidine(34) synthetase TilS	1323
BORR04005	BB_RS04005	ATP-dependent zinc metalloprotease FtsH	1920
BORR04010	BB_RS04010	hypothetical protein	1482
BORR04015	BB_RS04015	thymidine kinase	1104
BORR04025	BB_RS04025	dTMP kinase	609
BORR04030	BB_RS04030	translocation/assembly module TamB domain-containing protein	4398
BORR04035	BB_RS04035	outer membrane protein assembly factor BamA	2466
BORR04040	BB_RS04040	OmpH family outer membrane protein	534
BORR04045	BB_RS04045	DNA mismatch repair protein MutS	2589
BORR04055	BB_RS04055	ribosome maturation factor RimP	438
BORR04060	BB_RS04060	transcription termination factor NusA	1449
BORR04070	BB_RS04070	30S ribosome-binding factor RbfA	363
BORR04075	BB_RS04075	tRNA pseudouridine(55) synthase TruB	849
BORR04080	BB_RS04080	30S ribosomal protein S15	267
BORR04085	BB_RS04085	polyribonucleotide nucleotidyltransferase	2169
BORR04090	BB_RS04090	lipoprotein	1521
BORR04095	BB_RS04095	LptF/LptG family permease	1290
BORR04100	BB_RS04100	LptF/LptG family permease	1068
BORR04105	BB_RS04105	tRNA guanosine(34) transglycosylase Tgt	1128
BORR04110	BB_RS04110	murein biosynthesis integral membrane protein MurJ	1521
BORR04115	BB_RS04115	HEAT repeat domain-containing protein	1410
BORR04120	BB_RS04120	bifunctional phosphopantothenoylcysteine decarboxylase/phosphopantothenate--cysteine ligase CoaBC	1173
BORR04130	BB_RS04130	sodium/pantothenate symporter	1335
BORR04135	BB_RS04135	RluA family pseudouridine synthase	947
BORR04145	BB_RS04145	UDP-N-acetylmuramate--L-alanine ligase	1407
BORR04150	BB_RS04150	YicC/YloC family endoribonuclease	867
BORR04160	BB_RS04160	DNA-directed RNA polymerase subunit omega	201
BORR04165	BB_RS04165	tRNA (adenosine(37)-N6)-dimethylallyltransferase MiaA	921
BORR04170	BB_RS04170	lipoprotein	372
BORR04175	BB_RS04175	hypothetical protein	546
BORR04180	BB_RS04180	phosphodiester glycosidase family protein	783
BORR04185	BB_RS04185	hypothetical protein	516
BORR04190	BB_RS04190	ATP-dependent RNA helicase	2472
BORR04195	BB_RS04195	type I DNA topoisomerase	2547
BORR04200	BB_RS04200	exonuclease SbcCD subunit D	1242
BORR04205	BB_RS04205	SMC family ATPase	2847
BORR04220	BB_RS04220	isoleucine--tRNA ligase	3129
BORR04230	BB_RS04230	phospho-sugar mutase	1710
BORR04240	BB_RS04240	excinuclease ABC subunit UvrA	2853
BORR04245	BB_RS04245	LPS-assembly protein LptD	3441
BORR04255	BB_RS04255	ribonuclease H family protein	600
BORR04270	BB_RS04270	ornithine carbamoyltransferase	984
