# Supplementary material for: A core genome MLST scheme for Borrelia burgdorferi sensu lato improves insights into the evolutionary history of the species complex
Source: Cell Rep Methods. 2024 Dec 18;5(1):100935. doi: 10.1016/j.crmeth.2024.100935 (PMC11840949; doi:10.1016/j.crmeth.2024.100935)
Supplement: Table S3. ANI values of B. bavariensis isolates, related to Figures 3 and 4 — Excel file containing additional data too large to fit in a PDF. [file mmc4.xlsx]

## Sheet: Bbavariensis all
	3700_JANAGAM1369_wgs	2721_PZwi_wgs	2717_Prm7569_11_wgs	2716_Prm7564_11_wgs	155_PBi	3760_PHer_I_wgs	3690_JAASAAF1029_wgs	3689_JAASAAF1016_wgs	3761_PLad_wgs	3691_JAASAAM1091_wgs	2711_PNeb_wgs	2709_Lubl25_wgs	2772_SZ_wgs	2701_Arh923_2012_wgs	2708_konnai_17_clone1_wgs	3696_JANAGAM1305_wgs	2704_Hiratsuka_wgs	2770_BgVir_wgs	3702_PBae_I_wgs	3757_PBae_II_wgs	3701_61VB2_wgs	2700_Arh913_2012_wgs	2771_NMJW1_wgs	3697_JANAGAM1327_wgs	2714_Prm965_2013_wgs	2713_PRab_wgs	3698_JANAGAM1352_wgs	3699_JANAGAM1353_wgs	3756_A104S_wgs	2712_PNi_wgs	3692_JAASAAM1101_wgs	2718_PRof_wgs	2702_DK6_wgs	2710_N346_wgs	3693_JAASAAM1114_wgs	2705_J_14_wgs	2706_J_15_wgs	2720_PWin_wgs	3695_JANAGAM1274_wgs	2699_A91S_wgs	3755_NT24_wgs	3759_PBN_wgs	2707_J_20T_wgs	2719_PTrob_wgs	2715_Prm7019_12_wgs	3688_JAASAAF1014_wgs	3694_JANAGAM1271_wgs	3758_PBar_wgs	2703_FujiP2_wgs
3700_JANAGAM1369_wgs	1	0.983359	0.988654	0.989144	0.98334	0.983147	0.999423	0.989401	0.983252	0.98801	0.983335	0.983331	0.999482	0.989141	0.999484	0.999871	0.989069	0.992487	0.98326	0.983335	0.983297	0.999446	0.999446	0.998829	0.988726	0.983389	0.988986	0.988948	0.982693	0.98334	0.999736	0.983352	0.98332	0.98764	0.989126	0.999837	0.986976	0.983343	0.998976	0.983275	0.999853	0.983217	0.987161	0.983445	0.988769	0.987939	0.999376	0.98303	0.999833
2721_PZwi_wgs	0.982687	1	0.965805	0.967574	0.995924	0.999023	0.982876	0.98233	0.995641	0.982598	0.999405	0.999602	0.982866	0.967177	0.967747	0.982573	0.967202	0.97703	0.996686	0.996945	0.995359	0.967979	0.982853	0.981741	0.967192	0.996918	0.981106	0.982213	0.9984	0.995117	0.982678	0.995356	0.995752	0.966992	0.982288	0.966649	0.965478	0.998887	0.982079	0.996629	0.967037	0.99514	0.965372	0.999885	0.96756	0.982524	0.982269	0.998295	0.96897
2717_Prm7569_11_wgs	0.987841	0.959316	1	0.968579	0.959983	0.958453	0.988071	0.987402	0.958391	0.987	0.958478	0.959451	0.987976	0.969973	0.972336	0.987729	0.968171	0.983267	0.958999	0.958201	0.960668	0.975301	0.988007	0.986974	0.98974	0.958523	0.986369	0.987251	0.958408	0.959747	0.987932	0.958852	0.960813	0.969234	0.987256	0.970371	0.967133	0.96016	0.987478	0.95804	0.972462	0.959567	0.964445	0.958309	0.982958	0.98693	0.987719	0.959168	0.971102
2716_Prm7564_11_wgs	0.988087	0.961331	0.972161	1	0.963398	0.960342	0.988324	0.998128	0.962252	0.986551	0.960828	0.961516	0.988303	0.997853	0.977869	0.987996	0.993734	0.983535	0.960905	0.960728	0.964826	0.977241	0.988302	0.987262	0.972878	0.961214	0.996165	0.997904	0.960904	0.964159	0.988187	0.962849	0.963843	0.972226	0.997939	0.975245	0.969221	0.961704	0.987644	0.960794	0.975389	0.963916	0.968689	0.960721	0.973402	0.986479	0.987945	0.960905	0.976054
155_PBi	0.982379	0.995697	0.970998	0.973411	1	0.99627	0.982472	0.982078	0.999569	0.982406	0.996498	0.996494	0.982609	0.972592	0.972908	0.982249	0.972972	0.979013	0.996358	0.996518	0.998981	0.973065	0.982593	0.981569	0.972232	0.996351	0.980824	0.981718	0.997407	0.999059	0.982388	0.999403	0.998544	0.972511	0.981752	0.97243	0.970862	0.996345	0.981943	0.998104	0.972717	0.998701	0.971778	0.996353	0.971892	0.982335	0.982067	0.995778	0.974026
3760_PHer_I_wgs	0.98222	0.997314	0.964528	0.967217	0.9948	1	0.982386	0.982061	0.994924	0.982689	0.999696	0.999012	0.982548	0.965602	0.967685	0.982198	0.9663	0.978168	0.99701	0.99707	0.994487	0.96784	0.982468	0.981625	0.965653	0.997124	0.981162	0.981681	0.997722	0.992989	0.982273	0.994891	0.994761	0.965761	0.981973	0.966732	0.964142	0.998767	0.981944	0.995969	0.967087	0.993092	0.964798	0.998808	0.964943	0.982618	0.981973	0.998456	0.968879
3690_JAASAAF1029_wgs	0.999415	0.983587	0.98887	0.989355	0.983534	0.983383	1	0.989426	0.983324	0.988296	0.983567	0.983566	0.9999	0.98935	0.999949	0.999462	0.989278	0.99258	0.983509	0.983512	0.983557	0.999725	0.999809	0.998544	0.988932	0.983612	0.988985	0.989075	0.982888	0.98358	0.999544	0.983582	0.983554	0.987853	0.989289	0.999598	0.987079	0.983572	0.99866	0.983502	0.999543	0.98343	0.9874	0.983586	0.988993	0.988228	0.999184	0.983214	0.99954
3689_JAASAAF1016_wgs	0.989476	0.983094	0.988084	0.999061	0.982879	0.982761	0.989487	1	0.982687	0.987297	0.983065	0.982976	0.989612	0.998988	0.989571	0.989439	0.999376	0.98866	0.982936	0.98288	0.982914	0.989496	0.989397	0.988699	0.98813	0.983033	0.997441	0.999151	0.982274	0.983053	0.989524	0.982954	0.983059	0.986994	0.999356	0.989583	0.9863	0.983069	0.989195	0.982938	0.989588	0.982972	0.986414	0.983078	0.988148	0.987229	0.989166	0.982526	0.989583
3761_PLad_wgs	0.982699	0.991498	0.961867	0.966073	0.999326	0.99305	0.982717	0.982335	1	0.982333	0.993162	0.993101	0.98283	0.963786	0.965029	0.982615	0.964143	0.977516	0.992378	0.992483	0.997259	0.965143	0.982816	0.981806	0.963186	0.992904	0.981151	0.981878	0.995783	0.997817	0.982601	0.999284	0.99696	0.964716	0.982077	0.963016	0.961963	0.992509	0.982111	0.996533	0.964072	0.997029	0.962929	0.992967	0.962605	0.982264	0.982226	0.991865	0.965572
3691_JAASAAM1091_wgs	0.988056	0.983402	0.987349	0.987628	0.983221	0.983265	0.988358	0.987451	0.983024	1	0.983394	0.983332	0.988414	0.987553	0.988356	0.988055	0.987625	0.987655	0.98329	0.983194	0.983232	0.988282	0.988221	0.987157	0.987385	0.98341	0.986485	0.987188	0.982663	0.983388	0.988276	0.983328	0.983384	0.98825	0.987436	0.9882	0.986564	0.983397	0.987723	0.983329	0.988173	0.983186	0.986526	0.983418	0.987476	0.999968	0.987908	0.982763	0.988114
2711_PNeb_wgs	0.982706	0.997867	0.964369	0.966053	0.99548	0.999281	0.982709	0.982448	0.995438	0.982584	1	0.999218	0.982835	0.965255	0.966425	0.982689	0.965986	0.977925	0.997082	0.997343	0.994695	0.966773	0.982808	0.981935	0.965168	0.996878	0.981357	0.982046	0.997747	0.994224	0.982695	0.995255	0.995485	0.965243	0.982166	0.965669	0.963369	0.998903	0.982324	0.996211	0.966359	0.994403	0.963636	0.999006	0.965	0.982514	0.982265	0.998875	0.967391
2709_Lubl25_wgs	0.98259	0.997925	0.964335	0.96625	0.99534	0.998771	0.982756	0.982306	0.995107	0.982685	0.999186	1	0.982821	0.965151	0.967001	0.982581	0.965893	0.97847	0.9965	0.99671	0.994939	0.966995	0.982781	0.981699	0.966147	0.996611	0.980999	0.982035	0.997611	0.993383	0.982647	0.994901	0.995086	0.965522	0.982166	0.9655	0.964104	0.998521	0.982139	0.996086	0.966519	0.993635	0.963608	0.999305	0.965231	0.982613	0.982265	0.998191	0.967636
2772_SZ_wgs	0.999536	0.983632	0.988775	0.989234	0.98353	0.983602	0.999914	0.989637	0.983317	0.988339	0.983618	0.983529	1	0.989143	0.999907	0.999472	0.989163	0.992505	0.98361	0.983619	0.983531	0.999724	0.999881	0.998529	0.988814	0.983622	0.989415	0.989291	0.983065	0.983521	0.999617	0.983413	0.983516	0.987794	0.989458	0.99969	0.986989	0.983611	0.99897	0.983554	0.999685	0.983509	0.987239	0.983658	0.988833	0.988272	0.999322	0.983507	0.999692
2701_Arh923_2012_wgs	0.988311	0.963615	0.97015	0.995685	0.964417	0.961268	0.98855	0.998299	0.961631	0.986945	0.961717	0.96209	0.988459	1	0.977287	0.988197	0.992977	0.985811	0.96104	0.960843	0.965909	0.976668	0.98855	0.987364	0.971562	0.960908	0.99618	0.998179	0.961376	0.964317	0.988422	0.961782	0.96467	0.971369	0.997883	0.97324	0.970144	0.963844	0.988024	0.961062	0.974762	0.964657	0.968704	0.961569	0.973366	0.986877	0.988146	0.961219	0.973801
2708_konnai_17_clone1_wgs	0.998684	0.962066	0.972259	0.977736	0.963631	0.962319	0.999278	0.988862	0.963387	0.987592	0.962444	0.962099	0.999199	0.97737	1	0.998687	0.9792	0.990049	0.962508	0.962545	0.965035	0.992445	0.999181	0.997856	0.973738	0.962246	0.988548	0.98848	0.962231	0.963136	0.998751	0.963368	0.964822	0.973072	0.988662	0.991865	0.969875	0.962566	0.997985	0.962566	0.993003	0.963806	0.971229	0.961932	0.973782	0.987528	0.998458	0.962014	0.990866
3696_JANAGAM1305_wgs	0.999809	0.983245	0.98846	0.988934	0.983151	0.983022	0.999408	0.989425	0.983044	0.987932	0.983236	0.983176	0.999419	0.988873	0.999395	1	0.988864	0.992293	0.983197	0.983133	0.983147	0.999351	0.999246	0.998859	0.988515	0.98324	0.989319	0.989064	0.982554	0.983228	0.999688	0.983163	0.983236	0.987463	0.989166	0.99971	0.986829	0.983228	0.998993	0.983142	0.999776	0.983185	0.986765	0.983349	0.988599	0.987868	0.999465	0.982904	0.999708
2704_Hiratsuka_wgs	0.988449	0.960935	0.967065	0.989754	0.961792	0.959952	0.988585	0.9987	0.960236	0.986873	0.959982	0.960546	0.988683	0.988767	0.976544	0.988344	1	0.985559	0.959862	0.959529	0.963754	0.97583	0.988541	0.987668	0.970203	0.96003	0.996636	0.998337	0.958924	0.96198	0.988496	0.96088	0.962943	0.969654	0.998375	0.972236	0.96576	0.961288	0.988158	0.959072	0.973874	0.962152	0.966341	0.959681	0.97037	0.986727	0.988195	0.959791	0.974891
2770_BgVir_wgs	0.992123	0.98015	0.98693	0.986824	0.980309	0.980088	0.992172	0.988393	0.980138	0.987324	0.980491	0.980517	0.992241	0.986614	0.991381	0.992	0.986562	1	0.980333	0.980504	0.980265	0.991365	0.992274	0.991255	0.986969	0.980321	0.987577	0.988011	0.979769	0.980676	0.992077	0.98019	0.980116	0.985696	0.988061	0.991294	0.984986	0.980498	0.991617	0.980309	0.991328	0.980874	0.984665	0.980328	0.987037	0.987259	0.99168	0.98029	0.991282
3702_PBae_I_wgs	0.98272	0.997791	0.965019	0.967325	0.997608	0.999508	0.982905	0.982443	0.997534	0.98259	0.999658	0.999048	0.983021	0.966467	0.968876	0.982659	0.967605	0.97861	1	0.999464	0.997414	0.968507	0.982932	0.981913	0.966515	0.99954	0.981289	0.982011	0.997759	0.995741	0.982803	0.997546	0.99719	0.96748	0.982267	0.967199	0.965433	0.99906	0.982303	0.998425	0.967637	0.995647	0.966228	0.998937	0.966665	0.982521	0.982475	0.998639	0.968916
3757_PBae_II_wgs	0.982602	0.997387	0.965314	0.967251	0.997511	0.999294	0.98276	0.982272	0.997497	0.982491	0.999784	0.999197	0.982842	0.966393	0.9688	0.982517	0.966949	0.978224	0.999224	1	0.997434	0.969128	0.982796	0.981769	0.967175	0.99959	0.981244	0.981993	0.997758	0.995618	0.982645	0.99737	0.997217	0.967345	0.982131	0.967475	0.965187	0.99883	0.982201	0.998425	0.968404	0.995705	0.96588	0.998863	0.96643	0.982422	0.982366	0.998294	0.969739
3701_61VB2_wgs	0.982512	0.992739	0.964701	0.967466	0.99862	0.993851	0.982669	0.982364	0.998449	0.982335	0.994032	0.994039	0.982901	0.965585	0.967565	0.982447	0.966333	0.977138	0.993783	0.993777	1	0.968233	0.982847	0.981714	0.966669	0.993895	0.981113	0.981775	0.997347	0.997922	0.982572	0.998432	0.997817	0.966508	0.98207	0.966343	0.965658	0.99324	0.982062	0.997752	0.966919	0.997663	0.966867	0.993814	0.966241	0.982339	0.982213	0.993104	0.969616
2700_Arh913_2012_wgs	0.998791	0.958291	0.966643	0.966226	0.957606	0.957452	0.998946	0.988701	0.954491	0.987295	0.957652	0.957148	0.99901	0.970832	0.988162	0.998643	0.975253	0.984355	0.953899	0.953572	0.957071	1	0.998884	0.997614	0.968751	0.953947	0.988323	0.988433	0.957545	0.957444	0.998706	0.954724	0.957146	0.965445	0.988303	0.992363	0.964306	0.960284	0.998219	0.954489	0.990602	0.958181	0.964786	0.957506	0.970378	0.987224	0.998459	0.957924	0.986943
2771_NMJW1_wgs	0.999355	0.983427	0.9887	0.989193	0.983418	0.983345	0.999771	0.989347	0.983226	0.988116	0.983411	0.983389	0.999877	0.989164	0.999828	0.999246	0.989035	0.992551	0.983273	0.983408	0.983409	0.99956	1	0.998334	0.988751	0.983417	0.989114	0.989108	0.982837	0.983416	0.999419	0.98338	0.983419	0.987761	0.989258	0.999438	0.987009	0.983407	0.998695	0.983419	0.99945	0.983225	0.987093	0.983456	0.988717	0.988049	0.999209	0.983226	0.999437
3697_JANAGAM1327_wgs	0.998754	0.98231	0.987624	0.988161	0.982161	0.982143	0.998265	0.988566	0.981968	0.986882	0.982297	0.982216	0.998394	0.988077	0.998377	0.998576	0.988073	0.99135	0.982183	0.98213	0.982168	0.998286	0.998232	1	0.987684	0.982581	0.988502	0.988402	0.981661	0.982341	0.998561	0.982251	0.982315	0.986501	0.988553	0.998711	0.985665	0.982294	0.998151	0.98219	0.998652	0.982252	0.98602	0.982392	0.987749	0.986813	0.998501	0.981966	0.99869
2714_Prm965_2013_wgs	0.987533	0.964591	0.994045	0.974646	0.965176	0.963748	0.987668	0.987011	0.964181	0.986282	0.964063	0.964303	0.987629	0.975826	0.976571	0.987454	0.97458	0.984255	0.96436	0.963966	0.965426	0.977299	0.987647	0.986649	1	0.963771	0.985939	0.986802	0.963961	0.964568	0.987495	0.964197	0.965814	0.973228	0.986808	0.976298	0.971439	0.965002	0.987154	0.964041	0.97709	0.965065	0.970473	0.964086	0.986499	0.986216	0.987107	0.96426	0.975717
2713_PRab_wgs	0.982368	0.998049	0.965738	0.968037	0.997732	0.999686	0.982533	0.982077	0.997506	0.982428	0.999877	0.999174	0.982578	0.967899	0.968276	0.982262	0.967548	0.978207	0.999488	0.999842	0.997322	0.968362	0.982552	0.981496	0.967327	1	0.981016	0.981891	0.998039	0.99654	0.982416	0.997598	0.997726	0.967103	0.981942	0.967282	0.965572	0.999025	0.981981	0.998869	0.96778	0.996192	0.965514	0.998994	0.966527	0.982357	0.982157	0.999061	0.969377
3698_JANAGAM1352_wgs	0.989114	0.981768	0.986847	0.997161	0.981608	0.981696	0.98903	0.99753	0.98142	0.986311	0.981682	0.981714	0.989236	0.99717	0.989184	0.989075	0.997287	0.987652	0.98159	0.981603	0.981772	0.989198	0.989046	0.988513	0.986871	0.981845	1	0.997268	0.981152	0.981675	0.989005	0.981753	0.981754	0.985876	0.99732	0.989206	0.985103	0.981759	0.988698	0.98169	0.989101	0.981635	0.985437	0.981809	0.986831	0.986235	0.988836	0.981537	0.989205
3699_JANAGAM1353_wgs	0.98902	0.982662	0.987676	0.998723	0.982484	0.982417	0.989133	0.999206	0.982272	0.987044	0.982572	0.982497	0.989162	0.998663	0.989096	0.988937	0.99882	0.988269	0.982531	0.982469	0.982434	0.989043	0.988952	0.98843	0.987727	0.98265	0.997208	1	0.981941	0.982577	0.989166	0.982473	0.982641	0.986642	0.999204	0.989132	0.986001	0.982641	0.988696	0.982479	0.989132	0.982457	0.986119	0.982593	0.987732	0.986973	0.989069	0.982287	0.989133
3756_A104S_wgs	0.981803	0.99301	0.96073	0.963517	0.99382	0.994133	0.981916	0.981616	0.993831	0.981938	0.994598	0.994392	0.982042	0.96154	0.963624	0.981712	0.963039	0.977093	0.991689	0.992208	0.993679	0.965305	0.982034	0.980988	0.96309	0.991918	0.980472	0.981172	1	0.991679	0.981808	0.993565	0.993567	0.963338	0.981439	0.962897	0.960867	0.994116	0.981398	0.996135	0.963765	0.992256	0.961288	0.994369	0.961403	0.981866	0.981497	0.993207	0.966549
2712_PNi_wgs	0.982592	0.993173	0.965235	0.968485	0.999928	0.994055	0.982753	0.982332	0.99971	0.982595	0.994205	0.994053	0.98279	0.967025	0.966475	0.982572	0.96749	0.979012	0.993754	0.993647	0.998536	0.968019	0.982775	0.981939	0.967773	0.993904	0.981212	0.981958	0.996827	1	0.982647	0.999832	0.998003	0.966419	0.981991	0.966358	0.965246	0.993243	0.982288	0.997521	0.966738	0.999376	0.967065	0.994022	0.966092	0.982525	0.982343	0.992898	0.968609
3692_JAASAAM1101_wgs	0.999798	0.983559	0.988742	0.98924	0.98356	0.983412	0.999558	0.989508	0.983399	0.988233	0.983534	0.983547	0.999543	0.989243	0.999543	0.999766	0.989169	0.992576	0.983541	0.983547	0.98358	0.999511	0.99952	0.998827	0.988769	0.98355	0.989259	0.989064	0.982905	0.983543	1	0.983549	0.983547	0.98773	0.989339	0.999903	0.9869	0.983539	0.999102	0.983481	0.999885	0.983426	0.9872	0.983566	0.988784	0.988169	0.999501	0.983385	0.999898
2718_PRof_wgs	0.98249	0.992272	0.962411	0.965311	0.999494	0.993278	0.98265	0.982275	0.9997	0.982778	0.993418	0.993293	0.982618	0.964119	0.965613	0.982342	0.964328	0.977916	0.993308	0.993108	0.998175	0.966306	0.982698	0.981705	0.964331	0.993268	0.981003	0.981953	0.995982	0.998377	0.982546	1	0.997735	0.965294	0.982043	0.964535	0.962561	0.99262	0.982205	0.996799	0.964636	0.997888	0.964073	0.993296	0.964103	0.982706	0.982343	0.992396	0.967269
2702_DK6_wgs	0.982696	0.994534	0.965334	0.967668	0.999403	0.995497	0.982794	0.982336	0.999643	0.982747	0.99573	0.995612	0.982778	0.966728	0.96742	0.982663	0.966161	0.978191	0.995381	0.995496	0.999015	0.968411	0.982754	0.981658	0.966615	0.995228	0.981233	0.982194	0.998369	0.998307	0.982695	0.999713	1	0.966665	0.982255	0.966041	0.965128	0.995385	0.982155	0.999117	0.966648	0.998317	0.965563	0.99554	0.967733	0.982676	0.982217	0.994647	0.968657
2710_N346_wgs	0.986735	0.963772	0.970155	0.969636	0.964507	0.961687	0.98704	0.986175	0.962443	0.9876	0.961872	0.962295	0.98713	0.969435	0.972781	0.986719	0.969994	0.981578	0.96117	0.961015	0.964457	0.971807	0.98713	0.986004	0.970731	0.961121	0.985083	0.98607	0.96177	0.965199	0.986827	0.962556	0.964819	1	0.986097	0.971283	0.970303	0.963962	0.986334	0.961562	0.971256	0.965074	0.971675	0.962331	0.970671	0.987601	0.986513	0.961721	0.972288
3693_JAASAAM1114_wgs	0.989168	0.982904	0.987735	0.998875	0.982739	0.982719	0.989289	0.999369	0.982552	0.987116	0.982789	0.982842	0.98937	0.998881	0.989322	0.989056	0.999056	0.988478	0.982676	0.982701	0.982746	0.989276	0.989301	0.988443	0.987778	0.982861	0.997427	0.999157	0.982196	0.982721	0.989323	0.982804	0.982887	0.986721	1	0.98934	0.986201	0.982882	0.98891	0.982783	0.989282	0.982617	0.986112	0.982841	0.987964	0.987046	0.989044	0.982462	0.989342
2705_J_14_wgs	0.999491	0.965064	0.972566	0.974853	0.964477	0.963776	0.999279	0.989247	0.963324	0.987789	0.964046	0.963949	0.999317	0.974254	0.993463	0.999373	0.976584	0.987047	0.962228	0.962518	0.964755	0.995017	0.999125	0.99861	0.973312	0.962724	0.989012	0.989046	0.96332	0.964023	0.999554	0.963738	0.965177	0.971475	0.989148	1	0.969461	0.965323	0.998803	0.962929	0.996145	0.964629	0.970891	0.964248	0.974093	0.987718	0.99931	0.963208	0.996015
2706_J_15_wgs	0.986942	0.966246	0.972257	0.975057	0.965797	0.964826	0.986981	0.986402	0.964689	0.986542	0.964956	0.965007	0.987157	0.975126	0.975427	0.986866	0.975393	0.982484	0.964209	0.963771	0.965764	0.975685	0.987143	0.986244	0.972863	0.963941	0.985309	0.985955	0.96461	0.966646	0.986876	0.964524	0.966383	0.973029	0.986226	0.97349	1	0.966018	0.986447	0.963989	0.973909	0.966203	0.971262	0.965069	0.973515	0.986466	0.986748	0.964833	0.974197
2720_PWin_wgs	0.982678	0.998724	0.965812	0.968113	0.9951	0.999267	0.982871	0.982297	0.995073	0.982625	0.999902	0.999452	0.982848	0.96722	0.967808	0.982564	0.967136	0.977306	0.997053	0.997448	0.99478	0.969018	0.98285	0.981738	0.967077	0.997318	0.981085	0.982173	0.998431	0.994172	0.982668	0.994845	0.995477	0.967089	0.982257	0.967397	0.965626	1	0.982127	0.996623	0.967832	0.994222	0.966017	0.999476	0.967524	0.982551	0.982216	0.998603	0.969692
3695_JANAGAM1274_wgs	0.999097	0.982957	0.988214	0.988702	0.982889	0.982815	0.998762	0.989128	0.982706	0.987554	0.982938	0.982945	0.998928	0.988704	0.998913	0.999056	0.988738	0.992015	0.982805	0.982863	0.982855	0.99888	0.998827	0.998308	0.988263	0.982947	0.988557	0.988487	0.982283	0.982944	0.999108	0.98297	0.982951	0.987163	0.988848	0.999273	0.986434	0.982937	1	0.98295	0.999174	0.982905	0.986588	0.982959	0.988347	0.987553	0.998812	0.982489	0.999174
2699_A91S_wgs	0.98243	0.994298	0.963725	0.966251	0.997768	0.994889	0.982584	0.982112	0.997469	0.982489	0.995578	0.995622	0.982615	0.96421	0.965866	0.98238	0.965843	0.977363	0.994962	0.995343	0.997405	0.966888	0.982587	0.981489	0.964887	0.995033	0.980828	0.981811	0.998595	0.996065	0.982482	0.997485	0.997126	0.96443	0.981731	0.964642	0.963532	0.995162	0.982012	1	0.965039	0.995633	0.963244	0.995584	0.963905	0.982419	0.982107	0.994439	0.967717
3755_NT24_wgs	0.999156	0.9656	0.974171	0.973565	0.965278	0.964248	0.998936	0.988923	0.963914	0.987528	0.964411	0.964363	0.998932	0.974277	0.99255	0.999086	0.975055	0.989261	0.96387	0.963926	0.965496	0.995032	0.998881	0.998138	0.97435	0.964254	0.988582	0.98859	0.964144	0.964224	0.999206	0.963957	0.965447	0.97154	0.988648	0.996765	0.970479	0.965784	0.998335	0.964064	1	0.96429	0.970269	0.964776	0.975233	0.987464	0.9989	0.964219	0.995869
3759_PBN_wgs	0.982209	0.990187	0.961592	0.966128	0.996587	0.990546	0.982393	0.982014	0.996402	0.982626	0.990757	0.990681	0.982452	0.964447	0.963493	0.982127	0.964343	0.977858	0.990346	0.990244	0.995186	0.964984	0.982412	0.981535	0.964566	0.990332	0.98084	0.981647	0.993552	0.996381	0.982275	0.996385	0.99495	0.964425	0.981892	0.96275	0.961626	0.990335	0.981903	0.994166	0.963529	1	0.964013	0.990785	0.963754	0.982552	0.981917	0.989676	0.966469
2707_J_20T_wgs	0.986126	0.962018	0.967047	0.970802	0.963419	0.961468	0.986371	0.985819	0.962423	0.985833	0.961571	0.961262	0.986482	0.969987	0.972622	0.986045	0.970303	0.981243	0.961104	0.961243	0.963255	0.970864	0.986452	0.985316	0.969039	0.961767	0.984427	0.985526	0.960869	0.962856	0.986238	0.962479	0.963758	0.97231	0.985526	0.971063	0.968908	0.962446	0.985823	0.961035	0.969847	0.962966	1	0.961672	0.968905	0.985758	0.986014	0.961423	0.971096
2719_PTrob_wgs	0.982857	0.998481	0.964209	0.966323	0.995421	0.998834	0.982951	0.982377	0.995326	0.982619	0.999278	0.999192	0.982995	0.965582	0.966934	0.982749	0.966491	0.977912	0.996461	0.996636	0.994722	0.967041	0.982965	0.981972	0.966103	0.996572	0.98146	0.982081	0.997593	0.993352	0.982819	0.995108	0.995603	0.965645	0.982148	0.965889	0.963513	0.998541	0.982349	0.995943	0.966828	0.993719	0.963757	1	0.965232	0.982547	0.982434	0.997823	0.967431
2715_Prm7019_12_wgs	0.988362	0.96554	0.988048	0.973572	0.965992	0.964598	0.988601	0.987765	0.964744	0.987169	0.964817	0.964638	0.988611	0.975264	0.977316	0.988251	0.974823	0.984902	0.964279	0.964401	0.966452	0.979691	0.988459	0.987593	0.986271	0.964488	0.986859	0.987548	0.96418	0.966578	0.988467	0.965356	0.966815	0.973336	0.987682	0.976004	0.971986	0.96586	0.987993	0.964362	0.977513	0.966592	0.970229	0.964407	1	0.987177	0.988158	0.963915	0.977376
3688_JAASAAF1014_wgs	0.988078	0.983444	0.987361	0.987609	0.983263	0.983171	0.98838	0.987459	0.983048	0.999968	0.983432	0.983372	0.988415	0.987554	0.988364	0.988077	0.987627	0.987664	0.983358	0.983237	0.983374	0.988301	0.988241	0.987342	0.987396	0.98346	0.986482	0.987141	0.982734	0.983423	0.988299	0.983367	0.983421	0.988281	0.987444	0.988231	0.986583	0.983441	0.98773	0.983373	0.988196	0.983228	0.98655	0.983452	0.987497	1	0.987929	0.982825	0.988147
3694_JANAGAM1271_wgs	0.99962	0.983214	0.988513	0.988961	0.983144	0.982909	0.999331	0.989194	0.98291	0.987892	0.98319	0.983202	0.99933	0.988904	0.999327	0.999498	0.989004	0.99223	0.983105	0.983103	0.983158	0.999248	0.999234	0.9986	0.988551	0.983202	0.988909	0.989135	0.98258	0.983192	0.999652	0.983205	0.983211	0.98739	0.989104	0.99965	0.986764	0.983194	0.998835	0.983191	0.999595	0.983007	0.986794	0.98322	0.988625	0.98782	1	0.982787	0.999574
3758_PBar_wgs	0.981857	0.99695	0.964774	0.967541	0.994772	0.999007	0.982009	0.981467	0.994836	0.982065	0.999144	0.998611	0.982187	0.966273	0.967743	0.98175	0.966201	0.978599	0.996599	0.996607	0.994349	0.967799	0.982161	0.981164	0.966603	0.996783	0.98042	0.981274	0.997336	0.992985	0.981914	0.994848	0.994525	0.966431	0.981473	0.965869	0.964923	0.998578	0.981534	0.995663	0.967104	0.99306	0.965326	0.998478	0.965613	0.982069	0.981482	1	0.968171
2703_FujiP2_wgs	0.999109	0.965942	0.973732	0.974878	0.96627	0.964359	0.998826	0.988883	0.964957	0.987364	0.964671	0.96466	0.998945	0.974696	0.993386	0.999004	0.976992	0.987514	0.964048	0.964056	0.966328	0.995403	0.998741	0.998296	0.973561	0.964075	0.9886	0.988593	0.964762	0.965435	0.999118	0.964923	0.96658	0.971796	0.988682	0.997153	0.970158	0.966022	0.99839	0.964762	0.997092	0.965068	0.970778	0.964915	0.974823	0.987323	0.998877	0.964098	1

## Sheet: Bbavariensis EU
	2721_PZwi_wgs	155_PBi	3760_PHer_I_wgs	3761_PLad_wgs	2711_PNeb_wgs	2709_Lubl25_wgs	3702_PBae_I_wgs	3757_PBae_II_wgs	3701_61VB2_wgs	2713_PRab_wgs	3756_A104S_wgs	2712_PNi_wgs	2718_PRof_wgs	2702_DK6_wgs	2720_PWin_wgs	2699_A91S_wgs	3759_PBN_wgs	2719_PTrob_wgs	3758_PBar_wgs
2721_PZwi_wgs	1	0.995924	0.999023	0.995641	0.999405	0.999602	0.996686	0.996945	0.995359	0.996918	0.9984	0.995117	0.995356	0.995752	0.998887	0.996629	0.99514	0.999885	0.998295
155_PBi	0.995697	1	0.99627	0.999569	0.996498	0.996494	0.996358	0.996518	0.998981	0.996351	0.997407	0.999059	0.999403	0.998544	0.996345	0.998104	0.998701	0.996353	0.995778
3760_PHer_I_wgs	0.997314	0.9948	1	0.994924	0.999696	0.999012	0.99701	0.99707	0.994487	0.997124	0.997722	0.992989	0.994891	0.994761	0.998767	0.995969	0.993092	0.998808	0.998456
3761_PLad_wgs	0.991498	0.999326	0.99305	1	0.993162	0.993101	0.992378	0.992483	0.997259	0.992904	0.995783	0.997817	0.999284	0.99696	0.992509	0.996533	0.997029	0.992967	0.991865
2711_PNeb_wgs	0.997867	0.99548	0.999281	0.995438	1	0.999218	0.997082	0.997343	0.994695	0.996878	0.997747	0.994224	0.995255	0.995485	0.998903	0.996211	0.994403	0.999006	0.998875
2709_Lubl25_wgs	0.997925	0.99534	0.998771	0.995107	0.999186	1	0.9965	0.99671	0.994939	0.996611	0.997611	0.993383	0.994901	0.995086	0.998521	0.996086	0.993635	0.999305	0.998191
3702_PBae_I_wgs	0.997791	0.997608	0.999508	0.997534	0.999658	0.999048	1	0.999464	0.997414	0.99954	0.997759	0.995741	0.997546	0.99719	0.99906	0.998425	0.995647	0.998937	0.998639
3757_PBae_II_wgs	0.997387	0.997511	0.999294	0.997497	0.999784	0.999197	0.999224	1	0.997434	0.99959	0.997758	0.995618	0.99737	0.997217	0.99883	0.998425	0.995705	0.998863	0.998294
3701_61VB2_wgs	0.992739	0.99862	0.993851	0.998449	0.994032	0.994039	0.993783	0.993777	1	0.993895	0.997347	0.997922	0.998432	0.997817	0.99324	0.997752	0.997663	0.993814	0.993104
2713_PRab_wgs	0.998049	0.997732	0.999686	0.997506	0.999877	0.999174	0.999488	0.999842	0.997322	1	0.998039	0.99654	0.997598	0.997726	0.999025	0.998869	0.996192	0.998994	0.999061
3756_A104S_wgs	0.99301	0.99382	0.994133	0.993831	0.994598	0.994392	0.991689	0.992208	0.993679	0.991918	1	0.991679	0.993565	0.993567	0.994116	0.996135	0.992256	0.994369	0.993207
2712_PNi_wgs	0.993173	0.999928	0.994055	0.99971	0.994205	0.994053	0.993754	0.993647	0.998536	0.993904	0.996827	1	0.999832	0.998003	0.993243	0.997521	0.999376	0.994022	0.992898
2718_PRof_wgs	0.992272	0.999494	0.993278	0.9997	0.993418	0.993293	0.993308	0.993108	0.998175	0.993268	0.995982	0.998377	1	0.997735	0.99262	0.996799	0.997888	0.993296	0.992396
2702_DK6_wgs	0.994534	0.999403	0.995497	0.999643	0.99573	0.995612	0.995381	0.995496	0.999015	0.995228	0.998369	0.998307	0.999713	1	0.995385	0.999117	0.998317	0.99554	0.994647
2720_PWin_wgs	0.998724	0.9951	0.999267	0.995073	0.999902	0.999452	0.997053	0.997448	0.99478	0.997318	0.998431	0.994172	0.994845	0.995477	1	0.996623	0.994222	0.999476	0.998603
2699_A91S_wgs	0.994298	0.997768	0.994889	0.997469	0.995578	0.995622	0.994962	0.995343	0.997405	0.995033	0.998595	0.996065	0.997485	0.997126	0.995162	1	0.995633	0.995584	0.994439
3759_PBN_wgs	0.990187	0.996587	0.990546	0.996402	0.990757	0.990681	0.990346	0.990244	0.995186	0.990332	0.993552	0.996381	0.996385	0.99495	0.990335	0.994166	1	0.990785	0.989676
2719_PTrob_wgs	0.998481	0.995421	0.998834	0.995326	0.999278	0.999192	0.996461	0.996636	0.994722	0.996572	0.997593	0.993352	0.995108	0.995603	0.998541	0.995943	0.993719	1	0.997823
3758_PBar_wgs	0.99695	0.994772	0.999007	0.994836	0.999144	0.998611	0.996599	0.996607	0.994349	0.996783	0.997336	0.992985	0.994848	0.994525	0.998578	0.995663	0.99306	0.998478	1

## Sheet: Bbavariensis AS
	3700_JANAGAM1369_wgs	2717_Prm7569_11_wgs	2716_Prm7564_11_wgs	3690_JAASAAF1029_wgs	3689_JAASAAF1016_wgs	3691_JAASAAM1091_wgs	2772_SZ_wgs	2701_Arh923_2012_wgs	2708_konnai_17_clone1_wgs	3696_JANAGAM1305_wgs	2704_Hiratsuka_wgs	2770_BgVir_wgs	2700_Arh913_2012_wgs	2771_NMJW1_wgs	3697_JANAGAM1327_wgs	2714_Prm965_2013_wgs	3698_JANAGAM1352_wgs	3699_JANAGAM1353_wgs	3692_JAASAAM1101_wgs	2710_N346_wgs	3693_JAASAAM1114_wgs	2705_J_14_wgs	2706_J_15_wgs	3695_JANAGAM1274_wgs	3755_NT24_wgs	2707_J_20T_wgs	2715_Prm7019_12_wgs	3688_JAASAAF1014_wgs	3694_JANAGAM1271_wgs	2703_FujiP2_wgs
3700_JANAGAM1369_wgs	1	0.987841	0.988087	0.999415	0.989476	0.988056	0.999536	0.988311	0.998684	0.999809	0.988449	0.992123	0.998791	0.999355	0.998754	0.987533	0.989114	0.98902	0.999798	0.986735	0.989168	0.999491	0.986942	0.999097	0.999156	0.986126	0.988362	0.988078	0.99962	0.999109
2717_Prm7569_11_wgs	0.988654	1	0.972161	0.98887	0.988084	0.987349	0.988775	0.97015	0.972259	0.98846	0.967065	0.98693	0.966643	0.9887	0.987624	0.994045	0.986847	0.987676	0.988742	0.970155	0.987735	0.972566	0.972257	0.988214	0.974171	0.967047	0.988048	0.987361	0.988513	0.973732
2716_Prm7564_11_wgs	0.989144	0.968579	1	0.989355	0.999061	0.987628	0.989234	0.995685	0.977736	0.988934	0.989754	0.986824	0.966226	0.989193	0.988161	0.974646	0.997161	0.998723	0.98924	0.969636	0.998875	0.974853	0.975057	0.988702	0.973565	0.970802	0.973572	0.987609	0.988961	0.974878
3690_JAASAAF1029_wgs	0.999423	0.988071	0.988324	1	0.989487	0.988358	0.999914	0.98855	0.999278	0.999408	0.988585	0.992172	0.998946	0.999771	0.998265	0.987668	0.98903	0.989133	0.999558	0.98704	0.989289	0.999279	0.986981	0.998762	0.998936	0.986371	0.988601	0.98838	0.999331	0.998826
3689_JAASAAF1016_wgs	0.989401	0.987402	0.998128	0.989426	1	0.987451	0.989637	0.998299	0.988862	0.989425	0.9987	0.988393	0.988701	0.989347	0.988566	0.987011	0.99753	0.999206	0.989508	0.986175	0.999369	0.989247	0.986402	0.989128	0.988923	0.985819	0.987765	0.987459	0.989194	0.988883
3691_JAASAAM1091_wgs	0.98801	0.987	0.986551	0.988296	0.987297	1	0.988339	0.986945	0.987592	0.987932	0.986873	0.987324	0.987295	0.988116	0.986882	0.986282	0.986311	0.987044	0.988233	0.9876	0.987116	0.987789	0.986542	0.987554	0.987528	0.985833	0.987169	0.999968	0.987892	0.987364
2772_SZ_wgs	0.999482	0.987976	0.988303	0.9999	0.989612	0.988414	1	0.988459	0.999199	0.999419	0.988683	0.992241	0.99901	0.999877	0.998394	0.987629	0.989236	0.989162	0.999543	0.98713	0.98937	0.999317	0.987157	0.998928	0.998932	0.986482	0.988611	0.988415	0.99933	0.998945
2701_Arh923_2012_wgs	0.989141	0.969973	0.997853	0.98935	0.998988	0.987553	0.989143	1	0.97737	0.988873	0.988767	0.986614	0.970832	0.989164	0.988077	0.975826	0.99717	0.998663	0.989243	0.969435	0.998881	0.974254	0.975126	0.988704	0.974277	0.969987	0.975264	0.987554	0.988904	0.974696
2708_konnai_17_clone1_wgs	0.999484	0.972336	0.977869	0.999949	0.989571	0.988356	0.999907	0.977287	1	0.999395	0.976544	0.991381	0.988162	0.999828	0.998377	0.976571	0.989184	0.989096	0.999543	0.972781	0.989322	0.993463	0.975427	0.998913	0.99255	0.972622	0.977316	0.988364	0.999327	0.993386
3696_JANAGAM1305_wgs	0.999871	0.987729	0.987996	0.999462	0.989439	0.988055	0.999472	0.988197	0.998687	1	0.988344	0.992	0.998643	0.999246	0.998576	0.987454	0.989075	0.988937	0.999766	0.986719	0.989056	0.999373	0.986866	0.999056	0.999086	0.986045	0.988251	0.988077	0.999498	0.999004
2704_Hiratsuka_wgs	0.989069	0.968171	0.993734	0.989278	0.999376	0.987625	0.989163	0.992977	0.9792	0.988864	1	0.986562	0.975253	0.989035	0.988073	0.97458	0.997287	0.99882	0.989169	0.969994	0.999056	0.976584	0.975393	0.988738	0.975055	0.970303	0.974823	0.987627	0.989004	0.976992
2770_BgVir_wgs	0.992487	0.983267	0.983535	0.99258	0.98866	0.987655	0.992505	0.985811	0.990049	0.992293	0.985559	1	0.984355	0.992551	0.99135	0.984255	0.987652	0.988269	0.992576	0.981578	0.988478	0.987047	0.982484	0.992015	0.989261	0.981243	0.984902	0.987664	0.99223	0.987514
2700_Arh913_2012_wgs	0.999446	0.975301	0.977241	0.999725	0.989496	0.988282	0.999724	0.976668	0.992445	0.999351	0.97583	0.991365	1	0.99956	0.998286	0.977299	0.989198	0.989043	0.999511	0.971807	0.989276	0.995017	0.975685	0.99888	0.995032	0.970864	0.979691	0.988301	0.999248	0.995403
2771_NMJW1_wgs	0.999446	0.988007	0.988302	0.999809	0.989397	0.988221	0.999881	0.98855	0.999181	0.999246	0.988541	0.992274	0.998884	1	0.998232	0.987647	0.989046	0.988952	0.99952	0.98713	0.989301	0.999125	0.987143	0.998827	0.998881	0.986452	0.988459	0.988241	0.999234	0.998741
3697_JANAGAM1327_wgs	0.998829	0.986974	0.987262	0.998544	0.988699	0.987157	0.998529	0.987364	0.997856	0.998859	0.987668	0.991255	0.997614	0.998334	1	0.986649	0.988513	0.98843	0.998827	0.986004	0.988443	0.99861	0.986244	0.998308	0.998138	0.985316	0.987593	0.987342	0.9986	0.998296
2714_Prm965_2013_wgs	0.988726	0.98974	0.972878	0.988932	0.98813	0.987385	0.988814	0.971562	0.973738	0.988515	0.970203	0.986969	0.968751	0.988751	0.987684	1	0.986871	0.987727	0.988769	0.970731	0.987778	0.973312	0.972863	0.988263	0.97435	0.969039	0.986271	0.987396	0.988551	0.973561
3698_JANAGAM1352_wgs	0.988986	0.986369	0.996165	0.988985	0.997441	0.986485	0.989415	0.99618	0.988548	0.989319	0.996636	0.987577	0.988323	0.989114	0.988502	0.985939	1	0.997208	0.989259	0.985083	0.997427	0.989012	0.985309	0.988557	0.988582	0.984427	0.986859	0.986482	0.988909	0.9886
3699_JANAGAM1353_wgs	0.988948	0.987251	0.997904	0.989075	0.999151	0.987188	0.989291	0.998179	0.98848	0.989064	0.998337	0.988011	0.988433	0.989108	0.988402	0.986802	0.997268	1	0.989064	0.98607	0.999157	0.989046	0.985955	0.988487	0.98859	0.985526	0.987548	0.987141	0.989135	0.988593
3692_JAASAAM1101_wgs	0.999736	0.987932	0.988187	0.999544	0.989524	0.988276	0.999617	0.988422	0.998751	0.999688	0.988496	0.992077	0.998706	0.999419	0.998561	0.987495	0.989005	0.989166	1	0.986827	0.989323	0.999554	0.986876	0.999108	0.999206	0.986238	0.988467	0.988299	0.999652	0.999118
2710_N346_wgs	0.98764	0.969234	0.972226	0.987853	0.986994	0.98825	0.987794	0.971369	0.973072	0.987463	0.969654	0.985696	0.965445	0.987761	0.986501	0.973228	0.985876	0.986642	0.98773	1	0.986721	0.971475	0.973029	0.987163	0.97154	0.97231	0.973336	0.988281	0.98739	0.971796
3693_JAASAAM1114_wgs	0.989126	0.987256	0.997939	0.989289	0.999356	0.987436	0.989458	0.997883	0.988662	0.989166	0.998375	0.988061	0.988303	0.989258	0.988553	0.986808	0.99732	0.999204	0.989339	0.986097	1	0.989148	0.986226	0.988848	0.988648	0.985526	0.987682	0.987444	0.989104	0.988682
2705_J_14_wgs	0.999837	0.970371	0.975245	0.999598	0.989583	0.9882	0.99969	0.97324	0.991865	0.99971	0.972236	0.991294	0.992363	0.999438	0.998711	0.976298	0.989206	0.989132	0.999903	0.971283	0.98934	1	0.97349	0.999273	0.996765	0.971063	0.976004	0.988231	0.99965	0.997153
2706_J_15_wgs	0.986976	0.967133	0.969221	0.987079	0.9863	0.986564	0.986989	0.970144	0.969875	0.986829	0.96576	0.984986	0.964306	0.987009	0.985665	0.971439	0.985103	0.986001	0.9869	0.970303	0.986201	0.969461	1	0.986434	0.970479	0.968908	0.971986	0.986583	0.986764	0.970158
3695_JANAGAM1274_wgs	0.998976	0.987478	0.987644	0.99866	0.989195	0.987723	0.99897	0.988024	0.997985	0.998993	0.988158	0.991617	0.998219	0.998695	0.998151	0.987154	0.988698	0.988696	0.999102	0.986334	0.98891	0.998803	0.986447	1	0.998335	0.985823	0.987993	0.98773	0.998835	0.99839
3755_NT24_wgs	0.999853	0.972462	0.975389	0.999543	0.989588	0.988173	0.999685	0.974762	0.993003	0.999776	0.973874	0.991328	0.990602	0.99945	0.998652	0.97709	0.989101	0.989132	0.999885	0.971256	0.989282	0.996145	0.973909	0.999174	1	0.969847	0.977513	0.988196	0.999595	0.997092
2707_J_20T_wgs	0.987161	0.964445	0.968689	0.9874	0.986414	0.986526	0.987239	0.968704	0.971229	0.986765	0.966341	0.984665	0.964786	0.987093	0.98602	0.970473	0.985437	0.986119	0.9872	0.971675	0.986112	0.970891	0.971262	0.986588	0.970269	1	0.970229	0.98655	0.986794	0.970778
2715_Prm7019_12_wgs	0.988769	0.982958	0.973402	0.988993	0.988148	0.987476	0.988833	0.973366	0.973782	0.988599	0.97037	0.987037	0.970378	0.988717	0.987749	0.986499	0.986831	0.987732	0.988784	0.970671	0.987964	0.974093	0.973515	0.988347	0.975233	0.968905	1	0.987497	0.988625	0.974823
3688_JAASAAF1014_wgs	0.987939	0.98693	0.986479	0.988228	0.987229	0.999968	0.988272	0.986877	0.987528	0.987868	0.986727	0.987259	0.987224	0.988049	0.986813	0.986216	0.986235	0.986973	0.988169	0.987601	0.987046	0.987718	0.986466	0.987553	0.987464	0.985758	0.987177	1	0.98782	0.987323
3694_JANAGAM1271_wgs	0.999376	0.987719	0.987945	0.999184	0.989166	0.987908	0.999322	0.988146	0.998458	0.999465	0.988195	0.99168	0.998459	0.999209	0.998501	0.987107	0.988836	0.989069	0.999501	0.986513	0.989044	0.99931	0.986748	0.998812	0.9989	0.986014	0.988158	0.987929	1	0.998877
2703_FujiP2_wgs	0.999833	0.971102	0.976054	0.99954	0.989583	0.988114	0.999692	0.973801	0.990866	0.999708	0.974891	0.991282	0.986943	0.999437	0.99869	0.975717	0.989205	0.989133	0.999898	0.972288	0.989342	0.996015	0.974197	0.999174	0.995869	0.971096	0.977376	0.988147	0.999574	1
